# Supplementary material for: RNA Stimulates Aurora B Kinase Activity during Mitosis
Source: PLoS One. 2014 Jun 26;9(6):e100748. doi: 10.1371/journal.pone.0100748 (PMC4072698; doi:10.1371/journal.pone.0100748)
Supplement: Table S1 — Gene ontology analysis of AurB and spindle –enriched transcripts. Transcripts enriched in AurB IP (Tab1), purified spindles (Tab2), and both (Tab3) were used as input for the DAVID Gene Ontology browser. Prior to analysis all X. laevis Unigene transcripts were converted into human Uniprot names using BlastX. Significantly enriched categories are presented. (XLSX) [file pone.0100748.s005.xlsx]

## Sheet: AurB-enriched GO
Annotation Cluster 1	Enrichment Score: 7.527918802282067
Category	Term	Count	PValue	Genes	Fold Enrichment
INTERPRO	IPR001965:Zinc finger, PHD-type	14	1.68373e-09	Q8IZD2, Q9UGU0, Q9UIG0, O75164, A8MW92, Q12830, Q9BVI0, Q92576, O14686, Q96L73, Q96T23, Q9P1Y6, P55201, Q9BTC0	9.23933
INTERPRO	IPR019787:Zinc finger, PHD-finger	13	1.25986e-08	Q8IZD2, Q9UIG0, O75164, A8MW92, Q12830, Q9BVI0, O14686, Q96L73, Q92576, Q96T23, Q9P1Y6, P55201, Q9BTC0	8.89136
INTERPRO	IPR019786:Zinc finger, PHD-type, conserved site	13	1.94021e-08	Q8IZD2, Q9UGU0, Q9UIG0, O75164, P46100, A8MW92, Q9BVI0, Q96L73, Q92576, Q96T23, Q9P1Y6, P55201, Q9BTC0	8.57938
UP_SEQ_FEATURE	zinc finger region:PHD-type	10	2.03926e-07	Q8IZD2, Q92576, Q96T23, Q9UIG0, P46100, Q9P1Y6, A8MW92, P55201, Q9BTC0, Q9BVI0	10.7287
SMART	SM00249:PHD	14	2.73204e-07	Q8IZD2, Q9UGU0, Q9UIG0, O75164, A8MW92, Q12830, Q9BVI0, Q92576, O14686, Q96L73, Q96T23, Q9P1Y6, P55201, Q9BTC0	5.93224
Annotation Cluster 2	Enrichment Score: 7.252359942193471
Category	Term	Count	PValue	Genes	Fold Enrichment
GOTERM_CC_FAT	GO:0005856~cytoskeleton	42	1.84445e-09	Q8TEP8, Q12923, Q01082, Q13315, Q5T5Y3, Q02224, O15078, P38398, O75592, Q14674, P25054, Q9UKA4, Q9UQE7, Q14980, P35749, Q9NQT8, Q99996, Q9ULJ8, P23458, P15924, Q9HD67, Q8TF72, Q13464, O15020, P21333, Q14676, Q13796, P46939, P49454, P35579, O94986, Q15149, Q13459, Q14204, Q5T5U3, Q04912, P50748, Q15643, O95613, Q9UKT4, Q8TE73, Q15398	2.63916
GOTERM_CC_FAT	GO:0044430~cytoskeletal part	33	1.55859e-08	Q8TEP8, Q01082, Q13315, Q02224, Q5T5Y3, O15078, P38398, Q14674, P25054, Q9UKA4, Q9UQE7, Q14980, P35749, Q9NQT8, Q99996, Q9ULJ8, Q9HD67, Q8TF72, Q13464, O15020, Q13796, P46939, P49454, P35579, O94986, Q13459, Q14204, Q04912, P50748, O95613, Q9UKT4, Q8TE73, Q15398	2.95883
GOTERM_CC_FAT	GO:0043232~intracellular non-membrane-bounded organelle	65	2.48954e-08	Q8TEP8, Q01082, Q9HCK8, Q7LBC6, P12270, O15078, O75592, P25054, Q14674, Q9UQE7, Q9P2D1, Q9NQT8, P15924, O75164, Q96T58, Q13464, P21333, O15020, Q14676, Q13796, P46939, P49454, P35579, O94986, Q7Z6E9, Q15149, Q13459, P50748, O95613, Q8WYP5, Q15398, O14646, Q12923, O60522, Q9H2Y7, Q8NG31, Q92793, Q13315, Q5T5Y3, Q02224, P38398, Q9UKA4, Q14980, P35749, Q99996, Q9ULJ8, P23458, Q09472, Q9UIG0, Q9HD67,…	1.82502
GOTERM_CC_FAT	GO:0043228~non-membrane-bounded organelle	65	2.48954e-08	Q8TEP8, Q01082, Q9HCK8, Q7LBC6, P12270, O15078, O75592, P25054, Q14674, Q9UQE7, Q9P2D1, Q9NQT8, P15924, O75164, Q96T58, Q13464, P21333, O15020, Q14676, Q13796, P46939, P49454, P35579, O94986, Q7Z6E9, Q15149, Q13459, P50748, O95613, Q8WYP5, Q15398, O14646, Q12923, O60522, Q9H2Y7, Q8NG31, Q92793, Q13315, Q5T5Y3, Q02224, P38398, Q9UKA4, Q14980, P35749, Q99996, Q9ULJ8, P23458, Q09472, Q9UIG0, Q9HD67,…	1.82502
GOTERM_CC_FAT	GO:0015630~microtubule cytoskeleton	26	7.37692e-07	Q8TEP8, Q13315, Q02224, Q5T5Y3, P38398, O15078, P25054, Q14674, O75592, Q9UKA4, Q9UQE7, Q14980, Q9NQT8, Q99996, Q13464, Q8TF72, Q13796, P49454, P35579, O94986, Q14204, P50748, O95613, Q9UKT4, Q8TE73, Q15398	3.00435
SP_PIR_KEYWORDS	cytoskeleton	26	2.32878e-06	Q8TEP8, Q12923, Q01082, Q02224, O15078, Q9UKA4, Q9NQT8, Q99996, P15924, Q9ULJ8, Q13464, Q8TF72, O15020, P21333, Q13796, P46939, P49454, O94986, Q15149, Q13459, Q5T5U3, Q15643, P50748, O95613, Q9UKT4, Q15398	2.89708
Annotation Cluster 3	Enrichment Score: 4.9950153422284185
Category	Term	Count	PValue	Genes	Fold Enrichment
SP_PIR_KEYWORDS	zinc-finger	48	1.10001e-10	Q9UGU0, Q9UL36, Q9H2Y7, P26358, Q92793, Q7LBC6, Q9Y2P0, Q8IZQ1, Q12830, Q9BVI0, Q96JM2, Q5T200, P38398, P49792, O75592, Q8IZD2, Q6PCD5, Q5VZL5, Q9UIG0, Q09472, P15822, P46100, O75164, P31629, Q13464, Q9UJQ4, A8MW92, P46939, O60281, P51523, Q7Z6E9, Q96L73, O14686, Q92576, Q96T23, Q15911, Q13459, Q13029, Q13129, Q9P1Y6, P43243, O43149, Q9UKT4, P55201, Q9C0G0, Q13127, Q9BTC0	2.72682
SP_PIR_KEYWORDS	zinc	50	1.81891e-08	Q7LBC6, Q9Y2P0, Q8IZQ1, Q12830, Q96MT3, P49792, O75592, Q6PCD5, Q5VZL5, P15822, O75164, P31629, Q13464, Q9UJQ4, P46939, O60281, P51523, Q7Z6E9, O14686, Q92576, Q15911, Q13459, O43149, P55201, Q9BTC0, Q9UGU0, Q9UL36, Q9H2Y7, P26358, Q92793, P51511, Q9BVI0, Q96JM2, Q5T200, P38398, Q8IZD2, Q9UIG0, Q09472, P46100, A8MW92, Q96L73, Q96T23, Q13029, Q13129, Q9P1Y6, Q9UKT4, P43243, Q9C0G0, Q13127	2.28132
GOTERM_MF_FAT	GO:0008270~zinc ion binding	52	6.16363e-07	Q7LBC6, Q9Y2P0, Q8IZQ1, Q12830, Q96MT3, P49792, O75592, Q6ZU11, Q6PCD5, Q5VZL5, P15822, O75164, P31629, Q9HCH5, Q13464, Q9UJQ4, P46939, O60281, P51523, Q7Z6E9, O14686, Q92576, Q15911, Q13459, O43149, P55201, Q9BTC0, Q9UGU0, Q9UL36, Q9H2Y7, P26358, Q92793, P51511, Q9BVI0, Q96JM2, Q5T200, P38398, Q8IZD2, Q9UIG0, Q09472, P46100, A8MW92, Q96L73, Q96T23, Q13029, Q13129, Q9P1Y6, P43243, Q9UKT4, Q9C0G0,…	1.95671
SP_PIR_KEYWORDS	metal-binding	55	5.23964e-06	Q7LBC6, Q9Y2P0, Q8IZQ1, Q12830, O43174, Q96MT3, P49792, O75592, Q96Q15, Q6PCD5, Q5VZL5, P15822, O75164, Q9Y6R4, P31629, Q13464, Q9UJQ4, P46939, O60281, P51523, Q7Z6E9, O14686, Q92576, Q15911, Q13459, P28715, O43149, P55201, Q9BTC0, Q9UGU0, Q9UL36, P26358, Q9H2Y7, Q92793, P51511, Q9BVI0, Q96JM2, Q5T200, P38398, Q8IZD2, Q9UIG0, Q09472, P46100, A8MW92, Q96L73, Q96T23, Q13029, Q13129, Q9P1Y6, P43243,…	1.81643
GOTERM_MF_FAT	GO:0046914~transition metal ion binding	56	1.25924e-05	Q7LBC6, Q9Y2P0, Q8IZQ1, Q12830, O43174, Q96MT3, P49792, O75592, Q96Q15, Q6ZU11, Q6PCD5, Q5VZL5, P15822, O75164, P31629, Q9HCH5, Q13464, Q9UJQ4, P46939, O60281, P51523, Q7Z6E9, O14686, Q92576, Q15911, Q13459, O43149, P55201, Q9BTC0, Q9BYW2, Q9UGU0, Q9UL36, P26358, Q9H2Y7, Q92793, P51511, Q9BVI0, Q96JM2, Q5T200, P38398, Q8IZD2, Q9UIG0, Q09472, P46100, A8MW92, Q96L73, Q96T23, Q13535, Q13029, Q13129,…	1.71551
GOTERM_BP_FAT	GO:0006350~transcription	45	2.64638e-05	Q9UGU0, Q9UL36, Q9HCK8, P26358, Q15596, Q7LBC6, Q92793, Q9Y2P0, Q12830, Q9BVI0, Q96JM2, Q12789, O75592, Q9UKL3, Q9P2D1, Q8TDY2, Q8IZD2, Q09472, Q9UIG0, P15822, O75164, Q12888, P31629, Q96T58, Q8NEF9, Q9UJQ4, O00472, O60281, P51523, Q96L73, O14686, Q92576, Q96T23, Q15911, Q13029, Q13129, Q9P1Y6, Q15643, P55201, Q9C0G0, Q8WYP5, Q13127, Q9BTC0, Q9BYW2	1.84164
SP_PIR_KEYWORDS	transcription regulation	40	0.000105438	Q9UGU0, Q9UL36, Q9HCK8, P26358, Q15596, Q92793, Q7LBC6, Q9Y2P0, Q12830, Q9BVI0, Q96JM2, O75592, Q9UKL3, Q9P2D1, Q8TDY2, Q8IZD2, Q9UIG0, Q09472, P15822, O75164, Q12888, P31629, Q96T58, Q8NEF9, Q9UJQ4, O00472, O60281, P51523, Q96L73, O14686, Q96T23, Q15911, Q13029, Q13129, P55201, Q9C0G0, Q13127, Q9BYW2, O14646	1.86587
GOTERM_MF_FAT	GO:0046872~metal ion binding	61	0.00297702	Q7LBC6, Q9Y2P0, Q8IZQ1, Q9UPR0, Q12830, O43174, Q96MT3, P49792, O75592, Q96Q15, Q6ZU11, Q6PCD5, Q5VZL5, P15822, O75164, P31629, Q9Y6R4, Q9HCH5, Q13464, Q9UJQ4, P46939, O60281, P51523, Q7Z6E9, O14686, Q92576, Q15911, Q13459, P28715, O43149, P55201, Q9BTC0, Q9BYW2, Q9UGU0, Q9UL36, P26358, Q9H2Y7, Q92793, P51511, Q9BVI0, Q96JM2, Q5T200, P38398, Q8IZD2, Q9HCU4, Q9UIG0, Q09472, P46100, A8MW92, Q96L73,…	1.37368
GOTERM_MF_FAT	GO:0043169~cation binding	61	0.00361286	Q7LBC6, Q9Y2P0, Q8IZQ1, Q9UPR0, Q12830, O43174, Q96MT3, P49792, O75592, Q96Q15, Q6ZU11, Q6PCD5, Q5VZL5, P15822, O75164, P31629, Q9Y6R4, Q9HCH5, Q13464, Q9UJQ4, P46939, O60281, P51523, Q7Z6E9, O14686, Q92576, Q15911, Q13459, P28715, O43149, P55201, Q9BTC0, Q9BYW2, Q9UGU0, Q9UL36, P26358, Q9H2Y7, Q92793, P51511, Q9BVI0, Q96JM2, Q5T200, P38398, Q8IZD2, Q9HCU4, Q9UIG0, Q09472, P46100, A8MW92, Q96L73,…	1.36317
GOTERM_MF_FAT	GO:0043167~ion binding	61	0.00459313	Q7LBC6, Q9Y2P0, Q8IZQ1, Q9UPR0, Q12830, O43174, Q96MT3, P49792, O75592, Q96Q15, Q6ZU11, Q6PCD5, Q5VZL5, P15822, O75164, P31629, Q9Y6R4, Q9HCH5, Q13464, Q9UJQ4, P46939, O60281, P51523, Q7Z6E9, O14686, Q92576, Q15911, Q13459, P28715, O43149, P55201, Q9BTC0, Q9BYW2, Q9UGU0, Q9UL36, P26358, Q9H2Y7, Q92793, P51511, Q9BVI0, Q96JM2, Q5T200, P38398, Q8IZD2, Q9HCU4, Q9UIG0, Q09472, P46100, A8MW92, Q96L73,…	1.35003
Annotation Cluster 4	Enrichment Score: 4.409551951682364
Category	Term	Count	PValue	Genes	Fold Enrichment
GOTERM_BP_FAT	GO:0030071~regulation of mitotic metaphase/anaphase transition	9	1.13726e-08	Q13315, Q02224, P12270, O75592, Q14674, P25054, O43149, P49454, Q15398	17.5979
GOTERM_BP_FAT	GO:0010639~negative regulation of organelle organization	11	3.98229e-07	Q13315, Q02224, P12270, Q01082, P26358, P38398, Q14674, P25054, O15020, Q13796, P49454	8.41639
GOTERM_BP_FAT	GO:0033043~regulation of organelle organization	16	6.53793e-07	Q01082, P26358, O15020, Q13796, P49454, Q13315, Q02224, P12270, P38398, P25054, Q14674, O75592, Q3V6T2, P42345, O43149, Q15398	4.85459
GOTERM_BP_FAT	GO:0010564~regulation of cell cycle process	12	3.17993e-06	Q13315, Q02224, P12270, P38398, O75592, Q14674, P25054, P50748, O43149, Q9UKT4, P49454, Q15398	6.03357
GOTERM_BP_FAT	GO:0007088~regulation of mitosis	9	3.21766e-06	Q13315, Q02224, P12270, O75592, Q14674, P25054, O43149, P49454, Q15398	9.31654
GOTERM_BP_FAT	GO:0051783~regulation of nuclear division	9	3.21766e-06	Q13315, Q02224, P12270, O75592, Q14674, P25054, O43149, P49454, Q15398	9.31654
GOTERM_BP_FAT	GO:0010948~negative regulation of cell cycle process	7	9.09636e-06	Q13315, Q02224, P12270, P38398, Q14674, P25054, P49454	12.9669
GOTERM_BP_FAT	GO:0051129~negative regulation of cellular component organization	11	1.90698e-05	Q13315, Q02224, P12270, Q01082, P26358, P38398, Q14674, P25054, O15020, Q13796, P49454	5.61093
GOTERM_BP_FAT	GO:0045841~negative regulation of mitotic metaphase/anaphase transition	5	0.000111777	Q13315, Q02224, P12270, P25054, P49454	17.5979
GOTERM_BP_FAT	GO:0007094~mitotic cell cycle spindle assembly checkpoint	5	0.000111777	Q13315, Q02224, P12270, P25054, P49454	17.5979
GOTERM_BP_FAT	GO:0045839~negative regulation of mitosis	5	0.000171812	Q13315, Q02224, P12270, P25054, P49454	15.9981
GOTERM_BP_FAT	GO:0051784~negative regulation of nuclear division	5	0.000171812	Q13315, Q02224, P12270, P25054, P49454	15.9981
GOTERM_BP_FAT	GO:0031577~spindle checkpoint	5	0.000171812	Q13315, Q02224, P12270, P25054, P49454	15.9981
GOTERM_BP_FAT	GO:0007346~regulation of mitotic cell cycle	11	0.000277692	Q13315, Q02224, P12270, O75592, Q14674, P25054, P50748, O43149, Q9UKT4, P49454, Q15398	4.11866
GOTERM_BP_FAT	GO:0000075~cell cycle checkpoint	9	0.000582724	Q13315, Q02224, P12270, Q13535, P38398, P25054, Q14676, P50748, P49454	4.65827
GOTERM_BP_FAT	GO:0007093~mitotic cell cycle checkpoint	6	0.0020909	Q13315, Q02224, P12270, P25054, P50748, P49454	6.39924
GOTERM_BP_FAT	GO:0051726~regulation of cell cycle	14	0.00394906	Q14676, P49454, Q13315, Q02224, P12270, Q13535, P38398, P25054, Q14674, O75592, P50748, Q9UKT4, O43149, Q15398	2.46371
GOTERM_BP_FAT	GO:0045786~negative regulation of cell cycle	5	0.0296621	Q13315, Q02224, P12270, P25054, P49454	4.18998
Annotation Cluster 5	Enrichment Score: 4.281461122479643
Category	Term	Count	PValue	Genes	Fold Enrichment
SP_PIR_KEYWORDS	zinc-finger	48	1.10001e-10	Q9UGU0, Q9UL36, Q9H2Y7, P26358, Q92793, Q7LBC6, Q9Y2P0, Q8IZQ1, Q12830, Q9BVI0, Q96JM2, Q5T200, P38398, P49792, O75592, Q8IZD2, Q6PCD5, Q5VZL5, Q9UIG0, Q09472, P15822, P46100, O75164, P31629, Q13464, Q9UJQ4, A8MW92, P46939, O60281, P51523, Q7Z6E9, Q96L73, O14686, Q92576, Q96T23, Q15911, Q13459, Q13029, Q13129, Q9P1Y6, P43243, O43149, Q9UKT4, P55201, Q9C0G0, Q13127, Q9BTC0	2.72682
SP_PIR_KEYWORDS	zinc	50	1.81891e-08	Q7LBC6, Q9Y2P0, Q8IZQ1, Q12830, Q96MT3, P49792, O75592, Q6PCD5, Q5VZL5, P15822, O75164, P31629, Q13464, Q9UJQ4, P46939, O60281, P51523, Q7Z6E9, O14686, Q92576, Q15911, Q13459, O43149, P55201, Q9BTC0, Q9UGU0, Q9UL36, Q9H2Y7, P26358, Q92793, P51511, Q9BVI0, Q96JM2, Q5T200, P38398, Q8IZD2, Q9UIG0, Q09472, P46100, A8MW92, Q96L73, Q96T23, Q13029, Q13129, Q9P1Y6, Q9UKT4, P43243, Q9C0G0, Q13127	2.28132
SP_PIR_KEYWORDS	dna-binding	36	1.65173e-05	Q9UGU0, Q9UL36, Q9HCK8, P26358, Q15596, Q9Y2P0, P78527, Q9BVI0, Q13315, Q96JM2, O14981, P38398, Q12789, Q8IYD8, Q9P2D1, P18583, P15822, P46100, Q12888, P31629, Q96T58, Q9UJQ4, O60281, P51523, Q03188, Q13535, Q15911, Q13029, P28715, Q13129, Q9C0G0, Q8WYP5, P55201, Q9BYW2, O14646	2.13896
GOTERM_BP_FAT	GO:0006350~transcription	45	2.64638e-05	Q9UGU0, Q9UL36, Q9HCK8, P26358, Q15596, Q7LBC6, Q92793, Q9Y2P0, Q12830, Q9BVI0, Q96JM2, Q12789, O75592, Q9UKL3, Q9P2D1, Q8TDY2, Q8IZD2, Q09472, Q9UIG0, P15822, O75164, Q12888, P31629, Q96T58, Q8NEF9, Q9UJQ4, O00472, O60281, P51523, Q96L73, O14686, Q92576, Q96T23, Q15911, Q13029, Q13129, Q9P1Y6, Q15643, P55201, Q9C0G0, Q8WYP5, Q13127, Q9BTC0, Q9BYW2	1.84164
GOTERM_BP_FAT	GO:0045449~regulation of transcription	49	9.07189e-05	Q9UGU0, Q9UL36, Q9HCK8, P26358, Q15596, Q7LBC6, Q92793, Q9Y2P0, Q12830, P78527, Q9BVI0, Q13546, Q96JM2, O14981, P38398, O75592, Q9UKL3, Q9P2D1, Q8TDY2, Q8IZD2, Q9HCU4, Q09472, Q9UIG0, P15822, Q12888, O75164, P46100, P31629, Q96T58, Q8NEF9, P21333, Q9UJQ4, O00472, O60281, P49454, P51523, Q96L73, O14686, Q15911, Q96T23, Q13029, Q13129, Q9C0G0, P55201, O15085, Q13127, Q9BYW2, O14646	1.69078
SP_PIR_KEYWORDS	nucleus	81	0.000102775	Q9HCK8, O94913, Q6UB98, Q14997, Q6UB99, Q7LBC6, Q9UQ35, Q9Y2P0, Q12830, Q69YN4, P12270, O14981, Q96MT3, P49792, O15078, O75592, Q8IYD8, Q14674, Q96Q15, Q6PD62, Q9UKL3, Q9UQE7, Q9P2D1, Q8TDY2, P18583, P15822, O75164, P31629, Q96T58, Q14676, Q9UJQ4, O60281, P49454, P51523, Q7Z6E9, O14686, Q15911, P28715, Q9NU22, P50748, Q8WYP5, P55201, Q9BTC0, Q9BYW2, O14646, Q15398, Q9UGU0, Q9UL36, P26358, Q9H2Y7,…	1.43269
SP_PIR_KEYWORDS	transcription regulation	40	0.000105438	Q9UGU0, Q9UL36, Q9HCK8, P26358, Q15596, Q92793, Q7LBC6, Q9Y2P0, Q12830, Q9BVI0, Q96JM2, O75592, Q9UKL3, Q9P2D1, Q8TDY2, Q8IZD2, Q9UIG0, Q09472, P15822, O75164, Q12888, P31629, Q96T58, Q8NEF9, Q9UJQ4, O00472, O60281, P51523, Q96L73, O14686, Q96T23, Q15911, Q13029, Q13129, P55201, Q9C0G0, Q13127, Q9BYW2, O14646	1.86587
SP_PIR_KEYWORDS	Transcription	41	0.00012632	Q9UGU0, Q9UL36, Q9HCK8, P26358, Q15596, Q92793, Q7LBC6, Q9Y2P0, Q12830, Q9BVI0, Q96JM2, Q12789, O75592, Q9UKL3, Q9P2D1, Q8TDY2, Q8IZD2, Q9UIG0, Q09472, P15822, O75164, Q12888, P31629, Q96T58, Q8NEF9, Q9UJQ4, O00472, O60281, P51523, Q96L73, O14686, Q96T23, Q15911, Q13029, Q13129, P55201, Q9C0G0, Q13127, Q9BYW2, O14646	1.83065
GOTERM_MF_FAT	GO:0003677~DNA binding	44	0.00101488	Q9UGU0, Q9UL36, Q9HCK8, P26358, Q15596, Q92793, Q9Y2P0, Q12830, P78527, Q9BVI0, Q13315, Q96JM2, O14981, P38398, Q12789, Q8IYD8, Q9P2D1, P18583, Q5VZL5, O15417, Q09472, Q9UIG0, P15822, P46100, Q12888, P31629, Q96T58, Q9UJQ4, O60281, P51523, Q03188, O14686, Q15911, Q13535, Q13029, P28715, Q13129, P55201, Q9C0G0, Q8WYP5, Q13127, Q9BYW2, O14646	1.59408
GOTERM_BP_FAT	GO:0006355~regulation of transcription, DNA-dependent	29	0.00528557	Q9UGU0, Q9HCK8, Q9UL36, P26358, Q15596, Q92793, Q12830, P78527, Q96JM2, P38398, Q8IZD2, Q9HCU4, Q09472, P15822, Q12888, P46100, P31629, Q96T58, Q9UJQ4, P51523, Q96L73, O14686, Q15911, Q96T23, Q13029, O15085, Q13127, O14646	1.68151
GOTERM_BP_FAT	GO:0051252~regulation of RNA metabolic process	29	0.00954739	Q9UGU0, Q9HCK8, Q9UL36, P26358, Q15596, Q92793, Q12830, P78527, Q96JM2, P38398, Q8IZD2, Q9HCU4, Q09472, P15822, Q12888, P46100, P31629, Q96T58, Q9UJQ4, P51523, Q96L73, O14686, Q15911, Q96T23, Q13029, O15085, Q13127, O14646	1.6099
GOTERM_MF_FAT	GO:0030528~transcription regulator activity	27	0.0753737	Q9UGU0, Q9HCK8, Q9UL36, Q15596, Q92793, Q12830, O14981, Q12789, P38398, O15078, Q9UKL3, Q8IZD2, Q9UIG0, Q09472, P15822, O75164, Q12888, Q96T58, O00472, Q96L73, Q15911, Q96T23, Q13029, Q13129, Q15643, P55201, Q13127	1.37069
Annotation Cluster 6	Enrichment Score: 3.844292494817604
Category	Term	Count	PValue	Genes	Fold Enrichment
GOTERM_BP_FAT	GO:0051276~chromosome organization	26	2.71406e-07	Q9HCK8, P26358, Q92793, Q7LBC6, Q12830, P78527, Q02224, Q14674, P25054, Q6PD62, Q9UQE7, Q9P2D1, Q8IZD2, Q9UIG0, Q09472, O75164, Q6KC79, P49454, O14686, Q96L73, Q96T23, O95347, P55201, Q15398, Q9BYW2, O14646	3.19962
GOTERM_BP_FAT	GO:0016568~chromatin modification	17	3.3557e-05	Q8IZD2, Q9HCK8, P26358, Q9UIG0, Q09472, O75164, Q7LBC6, Q92793, Q12830, Q96L73, O14686, Q96T23, Q6PD62, P55201, Q9P2D1, O14646, Q9BYW2	3.3614
SP_PIR_KEYWORDS	chromatin regulator	13	0.000193158	Q8IZD2, Q9HCK8, P26358, O75164, Q7LBC6, Q12830, O14686, Q96L73, Q96T23, P55201, Q9P2D1, O14646, Q9BYW2	3.67036
GOTERM_BP_FAT	GO:0006325~chromatin organization	17	0.000371293	Q8IZD2, Q9HCK8, P26358, Q9UIG0, Q09472, O75164, Q7LBC6, Q92793, Q12830, Q96L73, O14686, Q96T23, Q6PD62, P55201, Q9P2D1, O14646, Q9BYW2	2.74463
GOTERM_BP_FAT	GO:0016570~histone modification	9	0.00338583	Q8IZD2, Q96L73, Q9UIG0, Q09472, O75164, Q92793, Q6PD62, P55201, Q9BYW2	3.55913
GOTERM_BP_FAT	GO:0016569~covalent chromatin modification	9	0.0038864	Q8IZD2, Q96L73, Q9UIG0, Q09472, O75164, Q92793, Q6PD62, P55201, Q9BYW2	3.4809
Annotation Cluster 7	Enrichment Score: 3.674158040266006
Category	Term	Count	PValue	Genes	Fold Enrichment
INTERPRO	IPR014009:PIK-related kinase	5	6.75795e-06	Q13315, Q13535, Q96Q15, P42345, P78527	31.3477
INTERPRO	IPR003152:PIK-related kinase, FATC	5	6.75795e-06	Q13315, Q13535, Q96Q15, P42345, P78527	31.3477
UP_SEQ_FEATURE	domain:FATC	5	6.84275e-06	Q13315, Q13535, Q96Q15, P42345, P78527	31.2921
UP_SEQ_FEATURE	domain:FAT	5	6.84275e-06	Q13315, Q13535, Q96Q15, P42345, P78527	31.2921
INTERPRO	IPR003151:PIK-related kinase, FAT	4	0.000174098	Q13315, Q13535, P42345, P78527	30.0938
INTERPRO	IPR000403:Phosphatidylinositol 3- and 4-kinase, catalytic	5	0.000196884	Q13315, Q13535, Q96Q15, P42345, P78527	15.6739
INTERPRO	IPR018936:Phosphatidylinositol 3- and 4-kinase, conserved site	5	0.000196884	Q13315, Q13535, Q96Q15, P42345, P78527	15.6739
UP_SEQ_FEATURE	domain:PI3K/PI4K	5	0.000199242	Q13315, Q13535, Q96Q15, P42345, P78527	15.6461
SMART	SM00146:PI3Kc	5	0.00104196	Q13315, Q13535, Q96Q15, P42345, P78527	10.0636
INTERPRO	IPR000357:HEAT	6	0.00235043	Q13535, O14981, Q14997, Q96Q15, P78527, Q99570	6.26955
BIOCARTA	h_g2Pathway:Cell Cycle: G2/M Checkpoint	5	0.0126724	Q13315, Q13535, Q09472, P38398, P78527	5.01488
GOTERM_MF_FAT	GO:0004674~protein serine/threonine kinase activity	12	0.0911086	Q13315, Q13546, Q99996, Q13535, O75962, Q5S007, Q9Y6R4, Q13464, Q96Q15, P42345, P78527, Q99570	1.69877
Annotation Cluster 8	Enrichment Score: 3.5582994062414146
Category	Term	Count	PValue	Genes	Fold Enrichment
INTERPRO	IPR007087:Zinc finger, C2H2-type	18	1.04541e-05	Q9UL36, Q9H2Y7, P15822, P31629, Q9UJQ4, Q9Y2P0, O60281, P51523, Q9BVI0, Q96JM2, Q15911, Q13029, Q13129, P43243, Q9C0G0, P55201, Q13127	3.52662
UP_SEQ_FEATURE	zinc finger region:C2H2-type 4	14	1.36922e-05	Q9UL36, P15822, P31629, Q9UJQ4, Q9Y2P0, O60281, P51523, Q96JM2, Q15911, Q13029, Q13129, Q9C0G0, Q13127	4.41771
INTERPRO	IPR015880:Zinc finger, C2H2-like	18	2.47936e-05	Q9UL36, Q9H2Y7, P15822, P31629, Q9UJQ4, Q9Y2P0, O60281, P51523, Q9BVI0, Q96JM2, Q15911, Q13029, Q13129, P43243, Q9C0G0, P55201, Q13127	3.30298
UP_SEQ_FEATURE	zinc finger region:C2H2-type 3	14	4.5313e-05	Q9UL36, P15822, P31629, Q9UJQ4, Q9Y2P0, O60281, P51523, Q96JM2, Q15911, Q13029, Q13129, Q9C0G0, Q13127	3.95269
UP_SEQ_FEATURE	zinc finger region:C2H2-type 13	8	5.11244e-05	Q96JM2, Q15911, Q9UL36, Q13129, Q9Y2P0, Q9C0G0, P51523	7.90538
UP_SEQ_FEATURE	zinc finger region:C2H2-type 1	14	6.18543e-05	Q9UL36, P15822, P31629, Q9UJQ4, Q9Y2P0, O60281, P51523, Q96JM2, Q15911, Q13029, Q13129, Q9C0G0, Q13127	3.83728
UP_SEQ_FEATURE	zinc finger region:C2H2-type 2	14	7.1936e-05	Q9UL36, P15822, P31629, Q9UJQ4, Q9Y2P0, O60281, P51523, Q96JM2, Q15911, Q13029, Q13129, Q9C0G0, Q13127	3.78207
UP_SEQ_FEATURE	zinc finger region:C2H2-type 19	6	7.9683e-05	Q96JM2, Q15911, Q9UL36, Q9C0G0, P51523	12.5169
UP_SEQ_FEATURE	zinc finger region:C2H2-type 14	7	0.000110831	Q96JM2, Q15911, Q9UL36, Q13129, Q9Y2P0, P51523	8.7618
UP_SEQ_FEATURE	zinc finger region:C2H2-type 5	12	0.000169327	Q96JM2, Q9UL36, Q13029, P15822, Q13129, Q9Y2P0, Q9UJQ4, Q9C0G0, O60281, Q13127, P51523	4.02327
UP_SEQ_FEATURE	zinc finger region:C2H2-type 12	8	0.000208399	Q96JM2, Q15911, Q9UL36, Q13129, Q9Y2P0, Q9C0G0, P51523	6.39158
UP_SEQ_FEATURE	zinc finger region:C2H2-type 17	6	0.000224701	Q96JM2, Q15911, Q9UL36, Q9C0G0, P51523	10.2411
UP_SEQ_FEATURE	zinc finger region:C2H2-type 9	9	0.00023049	Q96JM2, Q9UL36, Q13129, Q9Y2P0, Q9C0G0, O60281, Q13127, P51523	5.36437
UP_SEQ_FEATURE	zinc finger region:C2H2-type 6	11	0.000266797	Q96JM2, Q9UL36, Q13029, Q13129, Q9Y2P0, Q9UJQ4, Q9C0G0, O60281, Q13127, P51523	4.17228
UP_SEQ_FEATURE	zinc finger region:C2H2-type 16	6	0.000281011	Q96JM2, Q15911, Q9UL36, Q9C0G0, P51523	9.7958
UP_SEQ_FEATURE	zinc finger region:C2H2-type 7	10	0.000318255	Q96JM2, Q9UL36, Q13129, Q9Y2P0, Q9UJQ4, Q9C0G0, O60281, Q13127, P51523	4.52416
UP_SEQ_FEATURE	zinc finger region:C2H2-type 11	8	0.000502138	Q96JM2, Q15911, Q9UL36, Q13129, Q9Y2P0, Q9C0G0, P51523	5.56305
UP_SEQ_FEATURE	zinc finger region:C2H2-type 15	6	0.00051507	Q96JM2, Q15911, Q9UL36, Q9C0G0, P51523	8.66551
UP_SEQ_FEATURE	zinc finger region:C2H2-type 21	4	0.000590844	Q96JM2, Q15911, Q9UL36, Q9C0G0	21.4575
UP_SEQ_FEATURE	zinc finger region:C2H2-type 8	9	0.000700363	Q96JM2, Q9UL36, Q13129, Q9Y2P0, Q9C0G0, O60281, Q13127, P51523	4.56696
UP_SEQ_FEATURE	zinc finger region:C2H2-type 22	4	0.000926974	Q96JM2, Q15911, Q9UL36, Q9C0G0	18.7753
UP_SEQ_FEATURE	zinc finger region:C2H2-type 20	4	0.00336752	Q96JM2, Q15911, Q9UL36, Q9C0G0	12.5169
SMART	SM00355:ZnF_C2H2	18	0.00371679	Q9UL36, Q9H2Y7, P15822, P31629, Q9UJQ4, Q9Y2P0, O60281, P51523, Q9BVI0, Q96JM2, Q15911, Q13029, Q13129, P43243, Q9C0G0, P55201, Q13127	2.12072
INTERPRO	IPR013087:Zinc finger, C2H2-type/integrase, DNA-binding	10	0.00382953	Q15911, Q9UL36, P15822, P31629, Q9Y2P0, Q9UJQ4, Q9C0G0, Q13127, P51523	3.18791
UP_SEQ_FEATURE	zinc finger region:C2H2-type 10	7	0.00409514	Q96JM2, Q9UL36, Q13129, Q9Y2P0, Q9C0G0, P51523	4.53196
UP_SEQ_FEATURE	zinc finger region:C2H2-type 18	4	0.0111152	Q9UL36, Q9C0G0, P51523	8.34457
Annotation Cluster 9	Enrichment Score: 3.5395995147259485
Category	Term	Count	PValue	Genes	Fold Enrichment
GOTERM_CC_FAT	GO:0000793~condensed chromosome	13	4.47994e-06	Q9UIG0, Q12888, Q8NG31, Q92793, P49454, Q03188, Q02224, P38398, O95347, P46013, P50748, Q9UQE7, Q8WYP5	5.25761
GOTERM_CC_FAT	GO:0044427~chromosomal part	20	1.93381e-05	Q9HCK8, Q9UIG0, P46100, Q12888, Q8NG31, Q92793, P49454, Q03188, P12270, Q02224, Q13535, O95347, P25054, P46013, P50748, Q9UQE7, Q8WYP5, Q13127, Q9P2D1, O14646	3.04132
GOTERM_CC_FAT	GO:0000775~chromosome, centromeric region	12	2.94612e-05	Q02224, P12270, Q9UIG0, Q12888, Q8NG31, P25054, P46013, Q92793, P50748, P49454, Q8WYP5, Q03188	4.80209
GOTERM_CC_FAT	GO:0000776~kinetochore	10	4.38716e-05	Q02224, P12270, Q12888, Q8NG31, P25054, Q92793, P50748, P49454, Q8WYP5, Q03188	5.76008
GOTERM_CC_FAT	GO:0005694~chromosome	21	7.64613e-05	Q9HCK8, Q9UIG0, P46100, Q12888, Q8NG31, Q92793, P49454, Q03188, P12270, Q02224, Q13535, P38398, O95347, P25054, P46013, P50748, Q9UQE7, Q8WYP5, Q13127, Q9P2D1, O14646	2.66116
GOTERM_CC_FAT	GO:0000777~condensed chromosome kinetochore	8	0.000182557	Q02224, Q12888, Q8NG31, Q92793, P50748, P49454, Q8WYP5, Q03188	6.4709
GOTERM_CC_FAT	GO:0000779~condensed chromosome, centromeric region	8	0.000393089	Q02224, Q12888, Q8NG31, Q92793, P50748, P49454, Q8WYP5, Q03188	5.73834
SP_PIR_KEYWORDS	kinetochore	7	0.00234713	Q02224, Q12888, Q8NG31, P50748, P49454, Q8WYP5, Q03188	5.05488
GOTERM_CC_FAT	GO:0000940~outer kinetochore of condensed chromosome	3	0.0170501	Q02224, Q92793, P49454	14.2562
SP_PIR_KEYWORDS	cell division	9	0.163414	Q02224, O95347, Q8NG31, P50748, Q9UQE7, Q9UKT4, P49454, Q93008, Q8WYP5	1.68137
Annotation Cluster 10	Enrichment Score: 3.0218565789005862
Category	Term	Count	PValue	Genes	Fold Enrichment
GOTERM_CC_FAT	GO:0015630~microtubule cytoskeleton	26	7.37692e-07	Q8TEP8, Q13315, Q02224, Q5T5Y3, P38398, O15078, P25054, Q14674, O75592, Q9UKA4, Q9UQE7, Q14980, Q9NQT8, Q99996, Q13464, Q8TF72, Q13796, P49454, P35579, O94986, Q14204, P50748, O95613, Q9UKT4, Q8TE73, Q15398	3.00435
GOTERM_CC_FAT	GO:0044450~microtubule organizing center part	6	0.00352202	Q8TEP8, Q99996, O15078, P38398, Q13464, O95613	5.70248
GOTERM_CC_FAT	GO:0005815~microtubule organizing center	11	0.014717	Q8TEP8, Q99996, O15078, P38398, Q14674, P25054, Q13464, Q9UKA4, O95613, O94986, Q15398	2.40334
GOTERM_CC_FAT	GO:0005813~centrosome	10	0.0213839	Q8TEP8, Q99996, O15078, Q14674, P25054, Q13464, Q9UKA4, O95613, O94986, Q15398	2.40611

## Sheet: Spindle-enriched mRNAs
Annotation Cluster 1	Enrichment Score: 8.180191526623753
Category	Term	Count	PValue	Genes	Fold Enrichment
GOTERM_CC_FAT	GO:0005856~cytoskeleton	69	6.05472e-16	Q9UPN3, Q01082, O14613, P60709, Q9NQW6, O95835, O15078, Q8TCU4, O75592, Q76I76, Q9H307, Q9NZ56, Q9NXG0, Q9UQE7, Q8IZT6, P15924, Q8N4C6, Q9Y490, P30622, Q8WUM4, Q13464, P21333, Q15154, O15020, Q96RT7, Q14676, Q13796, P46939, P49454, P35579, O94986, P14635, Q15149, P49189, Q9NR12, P50748, O95613, Q9NQ86, Q15398, Q9UHB6, Q0VF96, Q92797, O75376, P04075, Q14643, Q9UPT5, Q9P2M7, P48681, Q02224, Q6ZV73,…	2.71828
SP_PIR_KEYWORDS	cytoskeleton	48	1.18327e-15	Q9UHB6, Q9UPN3, Q01082, Q92797, O14613, P60709, Q9NQW6, Q02224, Q6ZV73, O95835, O15078, Q8TCU4, P53814, Q76I76, Q9NXG0, Q02952, Q9UKA4, Q99996, P15924, Q8N4C6, Q9Y490, Q1MSJ5, P30622, Q8WUM4, Q8TF72, Q13464, P21333, Q15154, Q92817, O15020, Q96RT7, Q13796, Q08AE8, P46939, P49454, P05106, O94986, P14635, Q15149, Q9UPV0, Q92614, Q9NR12, P50748, Q15643, O95613, Q9NQ86, Q14247, Q15398	3.77787
GOTERM_CC_FAT	GO:0044430~cytoskeletal part	47	4.66671e-10	Q9UHB6, Q0VF96, Q01082, O75376, Q14643, Q9UPT5, Q9NQW6, Q9P2M7, P48681, Q02224, O95835, O15078, Q8TCU4, P08670, Q9H307, Q9GZQ8, Q9NXG0, Q9UKA4, Q9UQE7, Q14980, P35749, Q13509, Q99996, Q8IZT6, Q8N4C6, Q1MSJ5, P30622, Q8WUM4, Q8TF72, Q13464, Q15154, O15020, Q96RT7, Q13796, P46939, P49454, P35579, O94986, P14635, Q14204, Q9UPV0, Q92614, Q9NR12, P50748, O95613, Q8TE73, Q15398	2.642
GOTERM_CC_FAT	GO:0043232~intracellular non-membrane-bounded organelle	96	1.94286e-09	P17275, Q9UPN3, Q01082, O14613, P60709, P62753, P08865, Q9NQW6, P12270, O95835, O15078, Q8TCU4, O75592, Q76I76, Q9H307, Q9NZ56, Q9NXG0, Q9UQE7, P15880, Q8IZT6, P15924, Q8N4C6, Q9Y490, P30622, Q8WUM4, Q96T58, Q13464, P21333, O15020, Q15154, P61927, Q96RT7, Q14676, Q13796, P46939, P49454, P35579, O94986, P14635, Q7Z6E9, Q15149, P05412, P49189, P16403, Q14683, Q9NR12, P50748, O95613, Q9NQ86, Q15398,…	1.68987
GOTERM_CC_FAT	GO:0043228~non-membrane-bounded organelle	96	1.94286e-09	P17275, Q9UPN3, Q01082, O14613, P60709, P62753, P08865, Q9NQW6, P12270, O95835, O15078, Q8TCU4, O75592, Q76I76, Q9H307, Q9NZ56, Q9NXG0, Q9UQE7, P15880, Q8IZT6, P15924, Q8N4C6, Q9Y490, P30622, Q8WUM4, Q96T58, Q13464, P21333, O15020, Q15154, P61927, Q96RT7, Q14676, Q13796, P46939, P49454, P35579, O94986, P14635, Q7Z6E9, Q15149, P05412, P49189, P16403, Q14683, Q9NR12, P50748, O95613, Q9NQ86, Q15398,…	1.68987
GOTERM_CC_FAT	GO:0015630~microtubule cytoskeleton	35	4.45653e-07	Q9UPN3, O75376, Q9UPT5, Q02224, O95835, O15078, Q8TCU4, O75592, Q9GZQ8, Q9NXG0, Q9UKA4, Q9UQE7, Q14980, Q13509, Q8IZT6, Q99996, Q1MSJ5, Q8N4C6, P30622, Q8WUM4, Q8TF72, Q13464, Q15154, Q96RT7, Q13796, P49454, P35579, O94986, P14635, Q14204, Q9UPV0, P50748, O95613, Q8TE73, Q15398	2.53555
GOTERM_CC_FAT	GO:0044450~microtubule organizing center part	9	0.0001937	Q99996, O15078, Q9UPV0, Q13464, Q15154, Q9NXG0, Q96RT7, O95613, Q9UPT5	5.36269
GOTERM_CC_FAT	GO:0005813~centrosome	18	0.000265749	Q99996, Q1MSJ5, Q8N4C6, Q8WUM4, Q13464, Q15154, Q96RT7, Q9UPT5, O94986, P14635, O95835, O15078, Q8TCU4, Q9UPV0, Q9NXG0, Q9UKA4, O95613, Q15398	2.71529
GOTERM_CC_FAT	GO:0005815~microtubule organizing center	18	0.000825292	Q99996, Q1MSJ5, Q8N4C6, Q8WUM4, Q13464, Q15154, Q96RT7, Q9UPT5, O94986, P14635, O95835, O15078, Q8TCU4, Q9UPV0, Q9NXG0, Q9UKA4, O95613, Q15398	2.46561
Annotation Cluster 2	Enrichment Score: 4.274048908684334
Category	Term	Count	PValue	Genes	Fold Enrichment
GOTERM_MF_FAT	GO:0003779~actin binding	21	1.42552e-06	Q9UHB6, Q9UPN3, Q01082, Q9Y490, P04075, Q8TF72, O15020, P21333, Q13796, Q08AE8, P46939, P35579, Q9NQW6, Q9P2M7, Q15149, P53814, Q76I76, Q9NZ56, Q3V6T2, O95466, P35749	3.49706
GOTERM_MF_FAT	GO:0008092~cytoskeletal protein binding	26	9.66495e-06	Q9UHB6, Q9UPN3, Q01082, P04075, Q9NQW6, Q9P2M7, O15078, P53814, Q76I76, Q9NZ56, Q3V6T2, Q14980, P35749, O14772, Q9Y490, P30622, Q8TF72, O15020, P21333, Q96RT7, Q13796, P46939, Q08AE8, P35579, Q15149, O95466	2.65858
GOTERM_CC_FAT	GO:0015629~actin cytoskeleton	17	2.75345e-05	Q0VF96, Q9UHB6, Q9UPN3, Q01082, P04075, O15020, P21333, Q13796, P46939, P35579, Q9NQW6, Q9P2M7, P53814, Q92614, Q9NZ56, Q9NR12, P35749	3.40489
GOTERM_CC_FAT	GO:0005938~cell cortex	12	0.000143185	Q9UPN3, Q01082, P21333, O15020, P60709, Q02952, Q13796, P46939, Q9UPT5, P35579, Q9NQW6, Q14247	4.02831
SP_PIR_KEYWORDS	actin-binding	14	0.000266401	Q9UHB6, Q9UPN3, Q01082, Q8TF72, O15020, P21333, Q13796, P46939, Q08AE8, P35579, Q9NQW6, Q15149, Q76I76, P35749	3.31548
GOTERM_MF_FAT	GO:0051015~actin filament binding	6	0.00156756	Q9UHB6, Q9UPN3, P21333, Q13796, P46939, P35579	6.66106
Annotation Cluster 3	Enrichment Score: 3.38312178558698
Category	Term	Count	PValue	Genes	Fold Enrichment
INTERPRO	IPR018159:Spectrin/alpha-actinin	8	2.49322e-07	Q9UPN3, Q01082, Q15149, P15924, O75962, Q92817, O15020, P46939	15.2732
SMART	SM00150:SPEC	8	1.01048e-06	Q9UPN3, Q01082, Q15149, P15924, O75962, Q92817, O15020, P46939	12.2993
UP_SEQ_FEATURE	repeat:Spectrin 1	7	3.63245e-06	Q9UPN3, Q01082, Q15149, P15924, O75962, O15020, P46939	14.2821
UP_SEQ_FEATURE	repeat:Spectrin 2	7	3.63245e-06	Q9UPN3, Q01082, Q15149, P15924, O75962, O15020, P46939	14.2821
UP_SEQ_FEATURE	domain:CH 1	7	6.15767e-06	Q9UPN3, Q8IZT6, Q01082, Q15149, P21333, O15020, P46939	13.2619
UP_SEQ_FEATURE	domain:CH 2	7	6.15767e-06	Q9UPN3, Q8IZT6, Q01082, Q15149, P21333, O15020, P46939	13.2619
UP_SEQ_FEATURE	domain:Actin-binding	6	2.75423e-05	Q9UPN3, Q01082, Q15149, P21333, O15020, P46939	14.4675
UP_SEQ_FEATURE	repeat:Spectrin 4	6	2.75423e-05	Q9UPN3, Q01082, Q15149, O75962, O15020, P46939	14.4675
UP_SEQ_FEATURE	repeat:Spectrin 3	6	4.57732e-05	Q9UPN3, Q01082, Q15149, O75962, O15020, P46939	13.2619
INTERPRO	IPR001589:Actinin-type, actin-binding, conserved site	6	6.91424e-05	Q9UPN3, Q01082, Q15149, P21333, O15020, P46939	12.336
GOTERM_CC_FAT	GO:0005938~cell cortex	12	0.000143185	Q9UPN3, Q01082, P21333, O15020, P60709, Q02952, Q13796, P46939, Q9UPT5, P35579, Q9NQW6, Q14247	4.02831
INTERPRO	IPR001715:Calponin-like actin-binding	8	0.000169204	Q9UPN3, Q8IZT6, Q01082, Q15149, P53814, P21333, O15020, P46939	6.47953
INTERPRO	IPR001101:Plectin repeat	4	0.000198489	Q9UPN3, Q15149, P15924, Q92817	26.7281
UP_SEQ_FEATURE	repeat:Plectin 1	4	0.000203562	Q9UPN3, Q15149, P15924, Q92817	26.5238
UP_SEQ_FEATURE	repeat:Plectin 3	4	0.000203562	Q9UPN3, Q15149, P15924, Q92817	26.5238
UP_SEQ_FEATURE	repeat:Plectin 4	4	0.000203562	Q9UPN3, Q15149, P15924, Q92817	26.5238
UP_SEQ_FEATURE	repeat:Plectin 2	4	0.000203562	Q9UPN3, Q15149, P15924, Q92817	26.5238
UP_SEQ_FEATURE	repeat:Plectin 7	4	0.000203562	Q9UPN3, Q15149, P15924, Q92817	26.5238
UP_SEQ_FEATURE	repeat:Plectin 5	4	0.000203562	Q9UPN3, Q15149, P15924, Q92817	26.5238
UP_SEQ_FEATURE	repeat:Plectin 6	4	0.000203562	Q9UPN3, Q15149, P15924, Q92817	26.5238
SP_PIR_KEYWORDS	actin-binding	14	0.000266401	Q9UHB6, Q9UPN3, Q01082, Q8TF72, O15020, P21333, Q13796, P46939, Q08AE8, P35579, Q9NQW6, Q15149, Q76I76, P35749	3.31548
INTERPRO	IPR002017:Spectrin repeat	5	0.000329876	Q9UPN3, Q01082, O75962, O15020, P46939	13.364
SMART	SM00250:PLEC	4	0.000372267	Q9UPN3, Q15149, P15924, Q92817	21.5238
UP_SEQ_FEATURE	repeat:Spectrin 10	4	0.000494762	Q9UPN3, Q01082, O15020, P46939	21.219
UP_SEQ_FEATURE	repeat:Spectrin 11	4	0.000494762	Q9UPN3, Q01082, O15020, P46939	21.219
UP_SEQ_FEATURE	repeat:Spectrin 14	4	0.000494762	Q9UPN3, Q01082, O15020, P46939	21.219
UP_SEQ_FEATURE	repeat:Spectrin 15	4	0.000494762	Q9UPN3, Q01082, O15020, P46939	21.219
UP_SEQ_FEATURE	repeat:Spectrin 12	4	0.000494762	Q9UPN3, Q01082, O15020, P46939	21.219
UP_SEQ_FEATURE	repeat:Spectrin 13	4	0.000494762	Q9UPN3, Q01082, O15020, P46939	21.219
UP_SEQ_FEATURE	repeat:Spectrin 17	4	0.000494762	Q9UPN3, Q01082, O15020, P46939	21.219
UP_SEQ_FEATURE	repeat:Spectrin 16	4	0.000494762	Q9UPN3, Q01082, O15020, P46939	21.219
SMART	SM00033:CH	8	0.000599185	Q9UPN3, Q8IZT6, Q01082, Q15149, P53814, P21333, O15020, P46939	5.21789
UP_SEQ_FEATURE	repeat:Spectrin 9	4	0.000962075	Q9UPN3, Q01082, O15020, P46939	17.6825
UP_SEQ_FEATURE	repeat:Spectrin 8	4	0.000962075	Q9UPN3, Q01082, O15020, P46939	17.6825
UP_SEQ_FEATURE	repeat:Spectrin 7	4	0.000962075	Q9UPN3, Q01082, O15020, P46939	17.6825
UP_SEQ_FEATURE	repeat:Spectrin 6	4	0.000962075	Q9UPN3, Q01082, O15020, P46939	17.6825
GOTERM_CC_FAT	GO:0044448~cell cortex part	8	0.00132934	Q01082, O15020, P60709, Q13796, P46939, Q9UPT5, P35579, Q9NQW6	4.65058
UP_SEQ_FEATURE	repeat:Spectrin 5	4	0.00163701	Q9UPN3, Q01082, O15020, P46939	15.1565
GOTERM_CC_FAT	GO:0030863~cortical cytoskeleton	6	0.00322872	Q01082, O15020, P60709, Q13796, P46939, P35579	5.72021
UP_SEQ_FEATURE	region of interest:Central fibrous rod domain	3	0.00410962	Q15149, P15924, Q92817	26.5238
UP_SEQ_FEATURE	region of interest:Globular 1	3	0.00410962	Q15149, P15924, Q92817	26.5238
UP_SEQ_FEATURE	region of interest:Globular 2	3	0.00410962	Q15149, P15924, Q92817	26.5238
UP_SEQ_FEATURE	repeat:Plectin 10	3	0.00410962	Q9UPN3, Q15149, P15924	26.5238
UP_SEQ_FEATURE	repeat:Plectin 12	3	0.00410962	Q9UPN3, Q15149, P15924	26.5238
UP_SEQ_FEATURE	repeat:Plectin 11	3	0.00410962	Q9UPN3, Q15149, P15924	26.5238
UP_SEQ_FEATURE	repeat:Plectin 14	3	0.00410962	Q9UPN3, Q15149, P15924	26.5238
UP_SEQ_FEATURE	repeat:Plectin 13	3	0.00410962	Q9UPN3, Q15149, P15924	26.5238
UP_SEQ_FEATURE	repeat:Plectin 16	3	0.00410962	Q9UPN3, Q15149, P15924	26.5238
UP_SEQ_FEATURE	repeat:Plectin 15	3	0.00410962	Q9UPN3, Q15149, P15924	26.5238
UP_SEQ_FEATURE	repeat:Plectin 9	3	0.00410962	Q9UPN3, Q15149, P15924	26.5238
UP_SEQ_FEATURE	repeat:Plectin 17	3	0.00410962	Q9UPN3, Q15149, P15924	26.5238
UP_SEQ_FEATURE	repeat:Plectin 8	3	0.00410962	Q9UPN3, Q15149, P15924	26.5238
GOTERM_CC_FAT	GO:0030864~cortical actin cytoskeleton	4	0.0224754	Q01082, O15020, Q13796, P46939	6.35579
SP_PIR_KEYWORDS	actin binding	3	0.107021	Q01082, P21333, P46939	5.30476

## Sheet: AurB and Spindle-enriched mRNAs
Annotation Cluster 1	Enrichment Score: 4.313970292319383
Category	Term	Count	PValue	Genes	Fold Enrichment
SP_PIR_KEYWORDS	coiled coil	15	2.91923e-07	Q99996, P15924, Q8NG31, Q96T58, P49454, O94986, Q02224, Q15149, O15078, P50851, Q14789, O95613, Q8TE73, P35749, Q9BYW2	4.47589
SP_PIR_KEYWORDS	cytoskeleton	10	1.26301e-06	Q02224, Q99996, Q15149, P15924, O15078, Q13796, O95613, P46939, P49454, O94986	7.93353
GOTERM_CC_FAT	GO:0005856~cytoskeleton	12	1.01774e-05	Q02224, Q99996, Q15149, P15924, O15078, Q13796, O95613, P46939, P49454, Q8TE73, P35749, O94986	4.34475
GOTERM_CC_FAT	GO:0044430~cytoskeletal part	10	2.94538e-05	Q02224, Q99996, O15078, Q13796, O95613, P46939, P49454, Q8TE73, P35749, O94986	5.16622
GOTERM_CC_FAT	GO:0043232~intracellular non-membrane-bounded organelle	15	0.000202214	Q99996, P15924, O60522, Q8NG31, Q96T58, Q13796, P46939, P49454, O94986, Q02224, Q15149, O15078, O95613, Q8TE73, P35749	2.42667
GOTERM_CC_FAT	GO:0043228~non-membrane-bounded organelle	15	0.000202214	Q99996, P15924, O60522, Q8NG31, Q96T58, Q13796, P46939, P49454, O94986, Q02224, Q15149, O15078, O95613, Q8TE73, P35749	2.42667
GOTERM_CC_FAT	GO:0015630~microtubule cytoskeleton	8	0.000308406	Q02224, Q99996, O15078, Q13796, O95613, P49454, Q8TE73, O94986	5.32639
SP_PIR_KEYWORDS	cytoplasm	12	0.0220821	Q02224, Q99996, Q15149, P15924, O60522, O15078, Q13796, O95153, O95613, P46939, P49454, O94986	1.90858
