# Supplementary material for: RNA Stimulates Aurora B Kinase Activity during Mitosis
Source: PLoS One. 2014 Jun 26;9(6):e100748. doi: 10.1371/journal.pone.0100748 (PMC4072698; doi:10.1371/journal.pone.0100748)
Supplement: Table S3 — Sequencing reads aligned to X. laeivs Unigene sequences from two AurB IP and Total extract pairs, and from two purified spindle and Total extract pairs. Data are presented as raw read counts and normalized RPKM values for each library. (TXT) [file pone.0100748.s007.txt]

Unigene Name	Length(Kb)	CSF_A_dT_Total_reads	CSF_A_dT_Total_RPKM	CSF_A_dT_Spindle_reads	CSF_A_dT_Spindle_RPKM	CSF_B_dT_Total_reads	CSF_B_dT_Total_RPKM	CSF_B_dT_Spindle_reads	CSF_B_dT_Spindle_RPKM	sumCSFB	sumCSFA	CSFBSpindle_div_Total	CSFASpindle_div_Total	Human Uniprot Accession	TotalCSF_One_reads	TotalCSF_One_RPKM	TotalCSF_Two_reads	TotalCSF_Two_RPKM	AurB_IP_One_reads	AurB_IP_One_RPKM	AurB_IP_Two_reads	AurB_IP_Two_RPKM	Sum_AurBIP_CSF_Extract_One	Sum_AurBIP_CSF_Extract2	AurB_div_Total_Extract1	AurB_div_Total_Extract_2	Average_AurB_Enrichment
Xl.1	1.063	121	19.5060671924492	222	40.6983750224145	178	22.1246264594442	129	22.2723570062501	449	343	1.00667719959371	2.0864469818995	Q07020	460	12.0084888809858	305	9.06480303124757	22	0.862876759158959	21	0.50904013173926	482	326	0.0718555654846161	0.0561556748651385	0.0640056201748773
Xl.100	1.636	332	34.7754208475135	214	25.4910563747244	416	33.5969026172972	192	21.5391054734918	797	546	0.641103905286867	0.733019349686664	P46108	244	4.17582940589441	156	3.03952363017274	66	1.6970413319361	94	1.49376739183999	310	250	0.406396231019551	0.491447862754433	0.448922046886992
Xl.1000	1.195	2	0.28680036551158	2	0.326151552254714	2	0.221131850184657	1	0.153582533798085	5	4	0.694529230727439	1.13720758923351	O43323	1	0.0233224949212186	2	0.0531047057349193	3	0.105121566558419	0	0	4	2	4.50730365312591	0	2.25365182656295
Xl.10002	0.815	2	0.42052323532066	3	0.717333321983528	NA	0	NA	0	NA	5	NA	1.70581138385027	NA	4	0.1340177193873	0	0	1	0.0503382130148317	1	0.0311103166227586	5	1	0.375608637760492	Inf	Inf
Xl.10004	1.443	245	29.0949331298173	177	23.9036540454456	262	23.9896642322641	177	22.5121341900915	583	422	0.938409723959978	0.821574462425847	Q9BVC3	478	9.21922880489114	365	8.01470543247028	131	3.79606425449019	227	4.06532015736541	609	592	0.411755075703972	0.507232635262604	0.459493855483288
Xl.10006	1.05	49	7.99695019168122	26	4.82548987073999	96	12.0801170729447	39	6.81687046443787	157	75	0.564304999966044	0.603416271838191	O95831	9	0.237700346886258	4	0.120274982178006	4	0.158724095091812	13	0.318810677102594	13	17	0.667748689351989	2.65068155762232	1.65921512348716
Xl.10007	0.556	220	67.8055900116856	199	69.748623996342	261	62.0233079256686	169	55.7855406712092	647	419	0.899428658949713	1.02865595571577	NA	945	44.9739860870022	820	44.4295003159178	387	27.67171652946	742	32.789566667737	1332	1562	0.615282720902903	0.738013401784522	0.676648061343712
Xl.10008	0.555	111	34.2726436786338	69	24.2277713884347	103	24.5207331351157	35	11.5740350920809	204	180	0.472010156805056	0.706912825739753	NA	145	6.91199111677385	62	3.3647659648335	52	3.72420925556885	50	2.21313228007429	197	112	0.538804114856431	0.657737359211491	0.598270737033961
Xl.1001	1.229	NA	0	1	0.15856432259739	NA	0	NA	0	NA	NA	NA	Inf	Q14623	1	0.0227258729581177	0	0	0	0	0	0	1	0	0	NA	NA
Xl.10019	0.807	120.5	25.5876924614335	174.5	42.1385178517936	172.5	28.2426064234446	172.5	39.2306314260258	465	295	1.38905846145488	1.6468275877282	Q15904	722	24.3852805941609	341	13.1121208249416	315	15.9844123988629	260	8.15391363096496	1037	601	0.655494298584795	0.621860775981774	0.638677537283284
Xl.10024	2.059	602	50.1023105743991	493	46.6603435496797	731	46.9083589289839	627	55.8883036358535	1969	1095	1.19143591700713	0.931301231714488	Q9UET6	3107	42.6832148979965	2367	37.0204873389209	506	10.4438818239535	1311	16.7232530252493	3613	3678	0.244683579925085	0.451729683408775	0.34820663166693
Xl.10025	4.733	637.366666666667	23.0765272124501	447.566666666667	18.4280163606178	1378.81666666667	38.4910030927215	794.533333333333	30.8095497172712	2988.03333333334	1084.93333333333	0.800435095002686	0.798561074244986	Q8NCN5	2591	15.7984048495181	1647	11.4331902125814	1821	16.6821235778926	2107	11.9292340856143	4412	3754	1.05593721244594	1.04338630459301	1.04966175851948
Xl.1003	0.806	NA	0	NA	0	NA	0	NA	0	NA	NA	NA	NA	Q9UBX0	1	0.0338135826020436	0	0	0	0	0	0	1	0	0	NA	NA
Xl.10031	3.4	16	0.806415145379619	48	2.75118427019565	62	2.40936158532077	72	3.88654153176096	180	64	1.61310014878631	3.41162276770054	Q15269	47	0.395371499985847	21	0.201119787271831	25	0.315967979827674	13	0.101543716379879	72	34	0.799167314384028	0.504891725261392	0.65202951982271
Xl.10032	2.595	1547.59090909091	102.196593039626	923.5	69.3516657834563	2002.5	101.958719334057	1086.5	76.8426090370271	4263	2471.09090909091	0.753663929273772	0.678610350117696	O75688	4757	52.2119060964725	1786	22.3175160210231	1803	29.7322438440748	1494	15.2261180850248	6560	3280	0.569453330991943	0.682249676473036	0.625851503732489
Xl.10034	0.905	310	58.6990029855054	84	18.0878965830543	447	65.2601628474514	94	19.0629016812585	719	394	0.292106253639282	0.308146572566501	Q9NSI2	13	0.388890703579218	8	0.27245965350528	4	0.179779332195828	13	0.361101889371305	17	21	0.462287554166762	1.32534077881115	0.893814166488958
Xl.10036	2.781	111.5	6.87054974859343	53.5	3.74895435356428	146	6.93651094960752	68.5	4.52063367866838	262.5	165	0.651715784997667	0.545655659408009	Q9Y5P8	234	2.41380436704342	74	0.869052343077186	240	3.7195723902585	155	1.48463641518706	474	229	1.5409585138892	1.70833946541146	1.62464898965033
Xl.10037	0.559	NA	0	NA	0	NA	0	NA	0	NA	NA	NA	NA	NA	0	0	0	0	0	0	0	0	0	0	NA	NA	NA
Xl.10038	1.626	641	67.55462668513	693	83.0558166440522	675	54.8494706811804	727	82.0585055197377	2758	1334	1.49606740959659	1.22946155903093	Q96A59	2817	48.4933831583633	2959	57.9920693208809	1788	46.2443536475069	3259	52.0933391892977	4605	6218	0.953621930160826	0.898283848107843	0.925952889134335
Xl.10039	2.137	631	50.5990598063124	418	38.1179133988658	730	45.1343868761313	509	43.7142461840685	1883	1049	0.968535283397993	0.753332444214911	Q6XPS3	1855	24.5627270529032	2006	30.2406833577778	622	12.3742422914734	1463	17.9878473652705	2477	3469	0.503781288812995	0.594822780704262	0.549302034758629
Xl.10041	1.802	463	44.0295061687221	225	24.3324080500794	501	36.7343321438132	248	25.2584460135408	951	688	0.687597801279064	0.552638677273305	Q9P2R7	445	13.8490311800504	175	6.20048176435185	197	9.21130516818643	249	7.19549918703135	642	424	0.665122711360154	1.1604742116008	0.912798461480477
Xl.10048	0.54	NA	0	NA	0	NA	0	NA	0	NA	NA	NA	NA	NA	0	0	0	0	0	0	1	0.045369211741523	0	1	NA	Inf	NA
Xl.10049	0.719	122	29.0769299637922	57.5	15.5846234591808	152	27.9321204920313	64	16.3365677119298	280	179.5	0.58486672061258	0.535978986728909	NA	410	15.4296716399852	326	13.9674919932392	39	2.20512390132366	84	2.93531228725643	449	410	0.142914506074724	0.210153139065856	0.17653382257029
Xl.10051	0.505	3.83333333333333	1.30077690529468	3.58333333333333	1.38278032282248	2.33333333333333	0.610484464288664	1.25	0.454284970021564	4.58333333333333	7.41666666666666	0.744138461493687	1.0630418768922	NA	1	0.0518873913557024	4	0.236292442862986	1	0.0779574095362438	2	0.0963593877696063	2	6	1.50243455104197	0.407797162711125	0.955115856876548
Xl.10052	1.537	1062	118.404513945052	1566.5	198.615844468242	1484.5	127.613183721845	1769	211.233939645499	4857	2628.5	1.65526737508501	1.67743473496639	Q12951	4997	89.9287485890186	2327	47.6775123874041	1957	52.9146086625368	1888	31.5495660287276	6954	4215	0.588405926833928	0.661728442800692	0.62506718481731
Xl.10053	0.934	NA	0	3	0.625938605371066	1	0.14146282707209	1	0.196500136925816	2	NA	1.38905846145489	Inf	NA	3	0.0883023376987103	0	0	1	0.0442228276987728	1	0.0273308504467006	4	1	0.500811517013991	Inf	Inf
Xl.10054	0.938	257	46.9513295597489	231	47.9917405341965	242	34.0880169269194	211	41.2847206657976	640	488	1.21112122052471	1.02215935063401	Q9BY32	856	25.1451081716151	648	21.6711896745983	185	8.16482788755099	265	7.22816098887991	1041	913	0.324708401802296	0.333537802834716	0.329123102318506
Xl.10055	1.66	NA	0	6	0.704369466766958	2	0.159188289741364	NA	0	NA	NA	0	Inf	P10909	1	0.0168970467527215	0	0	0	0	0	0	1	0	0	NA	NA
Xl.10056	2.172	24.1346153846154	1.90413690929511	57.5629490392649	5.16464617677503	42.2865384615385	2.57235867473436	39.1242216117216	3.30594499086887	112.516804029304	81.6975644238803	1.28518041567833	2.71232921937684	P36956	54	0.704532403321085	32	0.475319021691454	29	0.568461128282757	37	0.448240543240681	83	69	0.806862999633652	0.943030938769476	0.874946969201564
Xl.10058	3.052	8.1	0.454797532432722	7.33333333333333	0.468246194232003	6	0.259750223758845	3	0.180404123088511	12	15.4333333333333	0.69452923072744	1.02957065691923	P54317	2	0.0187504804067616	3	0.0320207619645636	4	0.0563427392235085	9	0.078347855261984	6	12	3.00486910208395	2.44678297626675	2.72582603917535
Xl.10063	0.9	2	0.38080715198482	8.08333333333333	1.75027116572246	4.58333333333333	0.672865317286414	1.5	0.305885213147853	8.33333333333333	10.0833333333333	0.454600951021598	4.59621400648544	NA	4	0.122024458339113	4	0.138923236438696	1	0.0458334405702162	3	0.0849787524815206	5	7	0.375608637760492	0.611695744066688	0.49365219091359
Xl.10065	0.9	35	6.66412515973435	41	8.87766405706651	66	9.68926056892437	33	6.72947468925277	129	76	0.694529230727441	1.33215746167354	NA	41	1.2520535632863	11	0.38243685739413	41	1.88112853323655	25	0.708893933461296	82	36	1.50243455104197	1.85362346686875	1.67802900895536
Xl.10066	4.358	2088	82.103350161757	1537	68.7296292220649	2535	76.8563838986502	1737	73.1513467514209	5596	3625	0.951792720925888	0.837111142074669	Q13523	8389	54.786161558674	8127	60.4253177755809	8440	82.8130325494614	11857	71.9014582694459	16829	19984	1.51156843614188	1.18992271644292	1.3507455762924
Xl.1007	2.658	0.833333333333333	0.0537256139933437	0.0957910014513788	0.00702307160635891	NA	0	NA	0	NA	0.929124334784712	NA	0.130721104596944	P11488	14	0.149301297062061	27	0.327813861028997	28	0.448630854442844	26	0.2574607868926	42	53	3.00486910208395	0.785387128184388	1.89512811513417
Xl.10071	0.414	NA	0	NA	0	NA	0	NA	0	NA	NA	NA	NA	NA	0	0	0	0	0	0	0	0	0	0	NA	NA	NA
Xl.10073	0.829	3	0.620132274040419	9	2.1156573851022	29	4.62202911227339	20	4.42777148103044	84	12	0.957971352727503	3.41162276770053	NA	69	2.26520711310421	82	3.06478971944069	59	2.91008986213963	126	3.8408873546015	128	208	1.2846904132098	1.25323030491712	1.26896035906346
Xl.10077	0.462	NA	0	1	0.421808555134614	NA	0	NA	0	NA	NA	NA	Inf	NA	0	0	0	0	0	0	0	0	0	0	NA	NA	NA
Xl.10078	2.642	362	23.4797445338104	400	29.5042471570313	382	19.1037998279322	278	19.3117538050953	1071	762	1.01088547718444	1.25658297152875	Q13586	251	2.70828502212327	159	1.95319576781343	115	1.86429248605721	204	2.04386879542231	366	363	0.688366427768235	1.04642290808892	0.86739466792858
Xl.10079	0.942	5.33333333333333	0.970209304419924	5.33333333333333	1.10332938413131	3	0.420784332755835	6	1.16898807572428	9	10.6666666666667	2.77811692290977	1.13720758923352	NA	14	0.409201660641681	5	0.166382390600183	8	0.351313550452465	6	0.162840640348437	22	11	0.858534029166842	0.9787131905067	0.918623609836771
Xl.1008	3.557	345	16.6208350704648	367	20.1066426081795	328	12.1836997467498	300	15.4791505107151	1289.5	712	1.27048030011117	1.20972517463391	P22607	866	6.99008307170474	329	3.02334944531843	412	4.99640027308558	544	4.0772331256699	1278	873	0.714784105114656	1.34858149857053	1.03168280184259
Xl.10081	0.66	2	0.5192824799793	1	0.29526598859423	1	0.200191334068685	NA	0	NA	3	0	0.568603794616757	Q5W0Z9	0	0	3	0.13906794814332	0	0	0	0	0	3	NA	0	NA
Xl.10082	1.844	649	60.3116750201555	394.5	41.6911092463556	798.5	57.2141187459533	467.5	46.5297192451045	1853	1043.5	0.813255893212469	0.691261007631157	Q8N5G2	413	6.30936077951869	233	4.05246464834521	350	8.03339121198135	698	9.90131624666483	763	931	1.2732496195271	2.44328257143661	1.85826609548185
Xl.10083	2.644	14.7956424185168	0.958936801449139	4.47912822663312	0.330133353917896	5.79042553191489	0.289359829031474	4.03333333333333	0.279970580869064	13.8305615863367	19.2747706451499	0.9675516529235	0.344270189045827	P43405	16	0.172512695055369	2	0.0245504285063603	12	0.194391775158416	9	0.0901043557941243	28	11	1.12682591328148	3.67017446440012	2.3985001888408
Xl.10084	0.691	14.5	3.59589966237475	10.5	2.96120593481623	13.5	2.58133833075541	2.5	0.664005527817337	23.5	25	0.25723304841757	0.823495150824268	NA	6	0.233907256244456	6	0.266300326231889	2	0.117143447840366	18	0.651579104798468	8	24	0.50081151701399	2.44678297626675	1.47379724664037
Xl.10085	1.411	NA	0	NA	0	1.5	0.140460255654145	NA	0	NA	NA	0	NA	Q6IMI6	1	0.0196096161310848	1	0.0223252893340447	1	0.0294621648080119	1	0.0182083792942567	2	2	1.50243455104198	0.815594325422248	1.15901443823211
Xl.10087	1.083	240	37.9752284527798	128	23.0323829330014	324	39.5280839125094	129	21.8610484742787	647.5	368	0.553051054097777	0.606510714257874	O43609	18	0.517347813811268	9	0.294496831362325	19	0.820463520952527	29	0.773945376767156	37	38	1.58590313721097	2.62802615969391	2.10696464845244
Xl.1009	1.788	29	2.77938105894961	41	4.4686228475167	23	1.69961099058313	30	3.07938134041463	78	70	1.81181538450637	1.60777624684738	Q9H237	79	1.25324335127802	16	0.288972359778327	12	0.286012573947907	3	0.0441907906573276	91	19	0.228217906487387	0.152923936016672	0.19057092125203
Xl.10090	1.962	1	0.0873410899047752	35	3.4763732602073	8	0.538741204833159	5	0.467714393192436	19	36	0.868161538409302	39.802265623173	Q9BUK6	9	0.128455396808056	0	0	1	0.0214439807146922	6	0.079517605778716	10	6	0.166937172337997	Inf	Inf
Xl.10091	1.161	NA	0	16	2.68562346214907	NA	0	NA	0	NA	NA	NA	Inf	Q9BQI0	0	0	0	0	0	0	0	0	0	0	NA	NA	NA
Xl.10096	1.769	75	7.26525798727398	20	2.20322840556463	94	7.02084249045858	30	3.11245553231281	144	95	0.443316530251559	0.303255357128937	Q9BPX7	6	0.095389510138737	5	0.0904997493340477	7	0.167202578479308	10	0.147622164017971	13	15	1.75284030954897	1.6311886508445	1.69201448019673
Xl.10099	0.792	64	13.847532799448	27	6.64348474337017	109	18.1840461779056	50	11.5865611040853	195	91	0.637182780483888	0.479759451707888	NA	75	2.57764151078299	13	0.508665883009564	32	1.65236807082683	30	0.957380787042688	107	43	0.641038741777907	1.88214075097442	1.26158974637616
Xl.101	8.939	258	4.94593470695129	377	8.21882573912253	428	6.32621636063567	839	17.2259331355442	1829	635	2.72294404009497	1.66173357031409	Q14643	272	0.886104489781569	166	0.615675858876527	271	1.32641946451183	601	1.81799508323071	543	767	1.49691089460432	2.95284451553477	2.22487770506954
Xl.1010	1.362	465	58.5050635483286	328	46.9303826805278	598	58.0113918724146	359	48.3756790837353	1279	793	0.833899644920238	0.802159331760414	Q9Y6C9	1544	31.6092770412434	1585	36.9423515877925	446	13.7182176180434	1098	20.8723719939353	1990	2683	0.433993400106685	0.564998466443931	0.499495933275308
Xl.10101	0.752	30	6.83629860611047	27	6.99686159142178	76	13.35318792139	40	9.76229403663361	163	57	0.731083400765725	1.02348683031016	NA	62	2.23844251131805	16	0.657661232598952	58	3.14613831342698	37	1.24038977914016	120	53	1.40550328968442	1.88606187753895	1.64578258361169
Xl.10107	1.316	6	0.781291269269767	11	1.62889899482835	16	1.60639854693413	11	1.53407477718528	46	17	0.954977692250231	2.08488058026144	NA	40	0.852220235929414	5	0.121280187334291	29	0.928293717479182	6	0.118698519091194	69	11	1.08926504950543	0.978713190506698	1.03398912000606
Xl.10109	2.389	150.833333333333	10.8192906826997	106.833333333333	8.71461065541195	219.333333333333	12.1304719630736	154	11.8308052301639	532.5	257.666666666666	0.975296366553427	0.805469684749927	P26572	394	4.62766514010132	186	2.48717676487091	296	5.22339630242044	347	3.78440299863184	690	533	1.12873255611275	1.52156575764259	1.32514915687767
Xl.1011	1.858	NA	0	NA	0	1	0.0711120992924286	NA	0	NA	NA	0	NA	Q9BQR3	0	0	1	0.0172309280094976	0	0	0	0	0	1	NA	0	NA
Xl.10112	0.539	1	0.317928048966918	NA	0	1	0.24513224579839	NA	0	NA	NA	0	0	NA	0	0	0	0	0	0	0	0	0	0	NA	NA	NA
Xl.10114	0.88	172	33.4937199586648	212	46.9472921864826	279	41.8900366538724	239	49.8453858697751	738	384	1.18991029493805	1.40167447045061	NA	809	25.2039832920523	445	15.7836948583492	902	42.2204406184441	1120	32.399692125721	1711	1565	1.6751495241531	2.0527317853324	1.86394065474275
Xl.10116	0.544	77	24.2554555446213	94	33.6733491404155	84	20.4018521337645	57	19.2302836206922	235	171	0.94257538455867	1.38827939464871	NA	420	20.3518644110879	135	7.44760581792325	493	35.8919779161538	391	17.5927554951426	913	526	1.76357198491355	2.36220282400073	2.06288740445714
Xl.10119	2.639	469.142857142857	30.4637475885437	231.576923076923	17.1006748103167	409	20.4773204693069	219.833333333333	15.2884651815846	855.833333333333	700.71978021978	0.746604772069677	0.56134507944609	Q9BV81	734	7.88791058252321	473	5.78702106789944	145	2.34115131094457	165	1.64646332932946	879	638	0.296802465805295	0.28450964840311	0.290656057104203
Xl.10123	0.787	28	6.09678540661846	29	7.18092887127517	6	1.00731598845234	3.5	0.816212131652467	21	57	0.81028410251535	1.17782214599185	Q9NZ42	72	2.49206502992913	11	0.433458539667491	6	0.312013717034081	4	0.128555027366771	78	15	0.125202879253498	0.296579754698999	0.210891316976249
Xl.10128	0.339	NA	0	1	0.574854137086112	NA	0	NA	0	NA	NA	NA	Inf	NA	0	0	0	0	0	0	0	0	0	0	NA	NA	NA
Xl.10129	0.524	1	0.327029042735055	2	0.743799818596152	4	1.00859756095674	3	1.05075073218728	11	3	1.04179384609115	2.27441517846703	NA	2	0.100398548342369	21	1.20017544288071	3	0.22626337185605	4	0.186448815376122	5	25	2.25365182656296	0.155351300080428	1.2045015633217
Xl.10130	0.48	NA	0	NA	0	NA	0	NA	0	NA	NA	NA	NA	NA	0	0	0	0	0	0	0	0	0	0	NA	NA	NA
Xl.10136	0.695	87	21.4512230218787	81	22.7121147485576	156	29.6571219506645	103	27.1995772266724	383	168	0.917134753396493	1.0587794796312	Q53GL0	207	8.03773490861744	50	2.21035149366866	228	13.3012893992833	187	6.74228550648858	435	237	1.65485544752449	3.05032277707922	2.35258911230185
Xl.10139	2.166	NA	0	10	0.899702458320368	NA	0	1	0.084732746024336	NA	NA	Inf	Inf	Q6NZI2	0	0	0	0	0	0	0	0	0	0	NA	NA	NA
Xl.1014	3.051	942	52.9086043023157	785.5	50.1719916312378	1645	71.2381944930749	1555.5	93.5701964703019	4396	1727.5	1.31348354820247	0.948276604398009	P33991	4809	45.3174068600799	1341	14.3868943845857	3305	46.792613231201	2631	23.0214842993147	8114	3972	1.03255275341936	1.60017052213716	1.31636163777826
Xl.10140	0.51	NA	0	0.5	0.191054463208031	NA	0	NA	0	NA	NA	NA	Inf	NA	0	0	0	0	0	0	0	0	0	0	NA	NA	NA
Xl.10147	0.81	19.5	4.12541081316888	14	3.36821942544529	14.5	2.36522353955224	9	2.03923475431902	32.5	33.5	0.862174217454756	0.816456730731754	NA	86	2.89794062755584	31	1.18927072894977	37	1.8732179843163	43	1.34543179647275	123	74	0.646396260332012	1.13130825784377	0.888852259087889
Xl.1015	1.786	1213	116.384985392449	732	79.8706071722533	1440	106.529587849316	654	67.2056873679829	2881	1945	0.630864051244092	0.686262123098872	P56282	3546	56.3141222682752	2603	47.063124899293	805	19.207464134519	1244	18.3443009988476	4351	3847	0.341077217594131	0.389780768661266	0.365428993127699
Xl.10150	0.836	NA	0	NA	0	3	0.474137370162676	3	0.65860452591643	10	NA	1.38905846145488	NA	Q5VTB9	2	0.06543833954458	0	0	0	0	0	0	2	0	0	NA	NA
Xl.10152	0.911	165	31.0372459219241	221	47.2749693703122	226	32.7777600325852	193	38.8820062376744	594	386	1.18623134097696	1.52316895285216	NA	631	19.0511156840147	501	17.2209372654509	738	33.4767261115629	1481	41.5191365123762	1369	1982	1.7572055446418	2.41096845499072	2.08408699981626
Xl.10159	0.542	48.0159812409813	15.1811311434697	50.3539543789544	18.1047134294433	91.3296176046177	22.2639163694573	42.8191558441559	14.4993504932112	176.253354978355	98.3699356199357	0.651248875202482	1.19258000331755	NA	305	14.491887707247	238	12.8744914067203	198	14.134676507001	308	13.5887039381417	503	546	0.975350954446924	1.05547500936997	1.01541298190845
Xl.1016	3.625	822	38.8580870397751	609	32.7390928153282	757	27.5916122282473	479	24.2514235196394	2086.5	1431	0.878941879837368	0.842529710271545	P22455	99	0.785472594176241	66	0.596166792581918	82	0.97747409575485	118	0.869320755426204	181	184	1.24444073924689	1.45818379393675	1.35131226659182
Xl.10164	0.952	41.902380952381	7.54257022934519	26.5666666666667	5.43822882774289	40.4261904761905	5.61067456072543	12.0928571428571	2.33131902397651	79.3023809523809	68.4690476190477	0.415514925833639	0.721004732124982	NA	66	1.91193757278077	66	2.17671571006936	37	1.61037514461974	55	1.47943081765836	103	121	0.842273914978076	0.679661937851874	0.760967926414975
Xl.10167	0.509	8	2.69333152680816	5	1.91429815788008	12	3.11496142598033	5	1.80285980244314	24	13	0.578774358939533	0.710754743270946	NA	9	0.462890149199555	4	0.234219702136118	2	0.154547145220975	0	0	11	4	0.333874344675995	0	0.166937172337998
Xl.1017	4.135	1	0.04144213262229	2	0.0942566154641798	NA	0	NA	0	NA	3	NA	2.27441517846702	Q02094	0	0	1	0.00789971776435427	0	0	1	0.00644296498104468	0	2	NA	0.815594325422249	NA
Xl.10170	1.298	16	2.1123355117802	63	9.45852065157788	34	3.4609349279671	33	4.66604562428928	92	79	1.34820380082386	4.47775488260697	P14550	90	1.9216852515932	12	0.291708441844692	17	0.545361193441822	7	0.13878418741034	107	19	0.283793192974595	0.475763356496312	0.379778274735454
Xl.10171	1.045	8	1.31187152836876	8	1.49187025816032	24	3.03447916904112	12	2.10753448293258	43	16	0.694529230727443	1.13720758923351	Q9UQL6	28	0.742858399318743	10	0.302048032166487	22	0.876932670167883	31	0.763680849223826	50	41	1.18048429010441	2.52834240880897	1.85441334945669
Xl.10172	1.343	NA	0	3	0.435313966803109	NA	0	1	0.136657578472607	NA	NA	Inf	Inf	Q9Y6H8	5	0.103299422536899	0	0	0	0	1	0.0191835990450414	5	1	0	Inf	Inf
Xl.10173	1.556	418	46.0345920876251	428.5	53.6659217444307	611	51.8824918872352	604.5	71.3011354811865	1672	846.5	1.37428124377983	1.16577380858029	Q8NC96	2876	51.2235101516008	2326	47.1648185732241	1087	29.0874440180631	2383	39.4100236622294	3963	4709	0.567853392553069	0.835580944746872	0.701717168649971
Xl.10175	2.306	12	0.891742680276682	51	4.30991031052983	16	0.916747826437691	10	0.795885203333529	36	63	0.868161538409301	4.83313225424243	O60826	21	0.258565266037551	9	0.126159919357233	6	0.110993539826907	26	0.297253130267853	27	35	0.429267014583419	2.35616138455316	1.39271419956829
Xl.10176	0.68	116	29.2325490200112	61	17.4814833835349	175	34.0030868896076	108	29.1490614882072	405	177	0.857247507640727	0.598014335717625	O75094	183	7.24986058003087	140	6.31443656434534	132	7.85684270704468	204	7.50431286103028	315	344	1.0837232827188	1.18843744561528	1.13608036416704
Xl.1018	1.676	63.5	6.49258017181756	64.75	7.5287541900802	64.3333333333333	5.0716730576112	72.0833333333333	7.89351758272353	208.833333333333	128.25	1.55639322429854	1.15959356539953	Q12836	393	6.52397271436972	156	2.94830349857639	156	3.89080751785081	122	1.88053584341986	549	278	0.596386234001394	0.637836587830218	0.617111410915806
Xl.10184	2.556	27.5	1.84369659851805	42.3333333333333	3.22759457015758	80.3333333333333	4.15263870591616	67.5	4.84677274353992	202	69.8333333333333	1.16715493130545	1.75061047069887	Q14558	136	1.51540370648885	76	0.96411986854206	33	0.552457582973495	53	0.548362194367324	169	129	0.364561324885185	0.568769726939199	0.466665525912192
Xl.10186	0.555	146	45.0793331268517	119.5	41.9596910277963	315	74.9905916268102	243	80.3568722107333	743.5	265.5	1.07155938455091	0.930796622694554	P56556	1736	81.1694241424675	346	18.4181856679765	450	31.6119160679266	201	8.72651823927858	2186	547	0.389455960811571	0.47379901563547	0.43162748822352
Xl.10188	0.865	12	2.37729320314223	13	2.92876552848381	12	1.83296574083698	4	0.848698857288841	26	25	0.463019487151627	1.23197488833631	Q9H0N5	21	0.665560971281523	24	0.865979871681646	3	0.142851685582631	4	0.117714711545573	24	28	0.214633507291711	0.135932387570375	0.175282947431043
Xl.1019	1.495	171	19.6007427058407	91	11.8619901504812	241	21.2992866869332	98	12.0308030321697	479	262	0.564845349471277	0.605180646902044	O75443	293	5.44685998857308	224	4.7408325251648	49	1.36858014141465	133	2.29579143752285	342	357	0.251260385669135	0.48425913071946	0.367759758194297
Xl.10194	0.878	111	21.6643704346717	71.5	15.8697061523482	155.5	23.4004972841335	111.5	23.3071990428148	347.5	182.5	0.996012980400123	0.732525609281048	Q9Y3D0	646	20.1258012443335	301	10.6761621401418	73	3.41695361989625	96	2.77711646791894	719	397	0.169779755767901	0.260123107111415	0.214951431439658
Xl.10195	0.617	78	21.6634214500278	53	16.7397152042563	136	29.1234589076259	51	15.1703201334267	245	131	0.520896923045579	0.772717977299695	NA	179	7.58328226121237	87	4.1961542734574	105	6.68327069470761	216	8.49689283482858	284	303	0.881316356756465	2.02492384242765	1.45312009959206
Xl.10196	0.881	6	1.16705937611693	18	3.9815663388189	23	3.44938076181912	5	1.04160685521403	37	24	0.301969230751061	3.41162276770054	Q15126	1	0.0310884158175735	7	0.247756259682691	1	0.0467083100614822	1	0.0288669427835777	2	8	1.50243455104197	0.116513475060321	0.809474013051147
Xl.10197	1.719	21	2.09344245855529	58	6.57520770412282	13	0.999209800063595	17	1.81502569756143	45	79	1.81646106497946	3.14085905597828	P16219	21	0.343168282293985	17	0.3162749322323	5	0.122759020033383	9	0.136562844706925	26	26	0.357722512152851	0.431785231105895	0.394753871629373
Xl.10198	1.396	258	31.6702796170756	365	50.9524188054083	360	34.0726797813178	411	54.0338779099288	1056	623	1.58584174349432	1.60884019407067	NA	189	5.55746748838383	157	5.25584782952888	297	13.1210061256062	507	13.8428427399913	486	664	2.36096858020881	2.63379823559925	2.49738340790403
Xl.10199	1.814	540	51.0122039318144	424	45.5497432459809	613	44.6490683227722	517.5	52.3579706077224	1561	964	1.17265538956428	0.892918551546314	Q99836	2284	35.1488729915379	1547	27.1040145861689	1041	24.0691967348477	1854	26.4927617539476	3325	3401	0.684778619805032	0.977447885800164	0.831113252802598
Xl.102	2.866	768.166666666667	45.9300461487623	416.5	28.3201910693189	1017.16666666667	46.8926895674566	494.333333333333	31.6558109628936	2018.66666666667	1184.66666666667	0.675069211318232	0.61659400422967	P12755	3492	34.7851802232326	2712	30.7565566046633	655	9.80295220323664	1254	11.598978903949	4147	3966	0.281814040931413	0.377122154896571	0.329468097913992
Xl.10201	1.998	124	10.6351546950715	73	7.12007774297798	240	15.8710246829228	77	7.07302144516056	414	197	0.445656256383441	0.669485113016507	Q9UKT7	184	2.6021288978962	68	1.09483305050602	101	2.1459911120047	79	1.03738573880762	285	147	0.824705922039341	0.9475287015935	0.886117311816421
Xl.10202	0.911	47	8.8409124747299	37	7.9148138764776	65	9.42723186777892	35	7.05114102755753	132	84	0.747954556168013	0.895248527694468	NA	19	0.573056734777227	4	0.137351059894637	4	0.18125899748139	15	0.42008529390299	23	19	0.316302010745679	3.05847872033343	1.68739036553956
Xl.10204	1.068	302	48.4566404070571	161	29.3773070674372	352	43.5472385120196	193	33.1662056952447	956	463	0.761614440513614	0.606259675054954	Q9Y653	982	25.521880625784	766	22.6651166548475	438	17.1029433846935	683	16.4825380954575	1420	1449	0.670128649039088	0.727220527759	0.698674588399044
Xl.10207	4.14	819	33.9001149429965	282	13.2741318350623	1170	37.340035789333	467	20.7026658753692	2084	1101	0.554436155127719	0.391565983106043	Q12882	919	6.3843008650659	225	1.77954246439319	416	4.34196908469165	296	1.90937725243945	1335	521	0.680100950199632	1.07295964588883	0.87653029804423
Xl.10211	0.537	13	4.14845780095195	24	8.70952189819852	13	3.1985877957343	15	5.12656781812044	37	37	1.60275976321717	2.0994601647388	NA	9	0.441955418833746	3	0.167720138464306	11	0.811566667115168	11	0.501569175031912	20	14	1.83630889571797	2.99051252654824	2.4134107111331
Xl.10212	1.69	667.5	67.6834013475978	515	59.3851535640111	832.5	65.085874854461	621	67.4395446265622	2099.5	1182.5	1.03616252800418	0.877396117535969	O43765	3272	54.2551938073868	1979	37.3595659785923	1065	26.532195844568	1800	27.7142243669937	4337	3779	0.489025915910666	0.741824045356267	0.615424980633466
Xl.10215	0.46	17	6.33298850583451	21	8.89649261286093	18	5.17015880159996	9	3.59082641521393	45	38	0.694529230727441	1.40478584552375	NA	23	1.29668586666799	21	1.34788934354295	10	0.84703723823034	8	0.418792723767904	33	29	0.653232413496506	0.310702600160856	0.481967506828681
Xl.10218	1.6	68.5	7.33648778745755	65	7.91681931918279	106.5	8.79465554480493	70.5	8.08684032259636	230.5	133.5	0.919517573075766	1.07910209197341	Q96KP4	146	2.5553378584668	100	1.9926153763819	60	1.5777648855395	120	1.95019895247143	206	220	0.61743885659259	0.978713190506696	0.798076023549643
Xl.1022	1.95	1	0.0878785735349585	4	0.399744723019881	NA	0	NA	0	NA	5	NA	4.54883035693406	Q92186	0	0	0	0	1	0.0219134011880486	0	0	1	0	Inf	NA	NA
Xl.10225	0.636	3	0.808317067892307	16	4.90252962194193	5	1.03872862016771	3	0.865712867399584	9.5	19	0.833435076872926	6.06510714257873	NA	18	0.758182140930306	5	0.239772324385034	6	0.379706348172222	3	0.117334168297042	24	8	0.500811517013991	0.48935659525335	0.49508405613367
Xl.10227	2.577	282.5	18.785451764094	129	9.75512078731577	444	22.7644813874612	157.5	11.2169781305674	760.5	411.5	0.492740332610686	0.519291253136719	Q9UMX0	8	0.258578841155209	7	0.257590025226877	3	0.145686669419993	8	0.240101671840474	11	15	0.563412956640742	0.93210780048257	0.747760378561656
Xl.10228	0.95	NA	0	9.5	1.94875552472192	1	0.139080295247718	1.5	0.289785991403229	2.5	NA	2.08358769218232	Inf	NA	2	0.0580522299326175	1	0.0330458490637592	2	0.0872196760157975	2	0.0539040139503243	4	3	1.50243455104197	1.6311886508445	1.56681160094324
Xl.10229	1.016	27.5	4.63827608839778	32.5	6.23371599935653	57	7.41259644455112	25.5	4.60634228460842	105	60	0.621420890650869	1.34397260545779	Q9P000	7236	182.245101009598	10487	300.702179830721	8318	314.754380476975	10927	255.540915824547	15554	21414	1.72709378048191	0.849813978629628	1.28845387955577
Xl.1023	2.807	NA	0	NA	0	NA	0	NA	0	NA	NA	NA	NA	P49335	0	0	0	0	1	0.0152831146384378	0	0	1	0	Inf	NA	NA
Xl.10230	1.387	180	22.2389180322786	130	18.2651923730245	266	25.3392866684199	169	22.362480615135	636	310	0.882522105210055	0.821316592224206	Q7Z5S9	496	9.81831367557193	205	4.61994804095297	74	2.20080978575986	53	0.974166734220412	570	258	0.224153541889326	0.210860971938435	0.217507256913881
Xl.10231	0.431	98.5	39.1630557116639	55	24.8681099442472	139	42.611491850258	66.5	28.317447806495	260	153.5	0.664549551703235	0.634989009216682	Q27J81	42	2.50771445391205	18	1.223571356373	34	3.05002410833247	33	1.82955273417954	76	51	1.21625654131969	1.49525626327412	1.35575640229691
Xl.10233	0.48	5	1.78503352492884	6	2.4359444059024	27	7.43210327729994	54	20.6472518874801	115	11	2.77811692290977	1.36464910708022	NA	5	0.271447926999739	40	2.47231907810347	1	0.0815665488666255	32	1.61312752858748	6	72	0.300486910208395	0.652475460337797	0.476481185273096
Xl.10234	3.377	21	1.06562854197707	26	1.50037440458306	37	1.44763766004066	35	1.90215856562183	95	47	1.31397422029516	1.40797130095577	Q9ULD0	61	0.515211450035806	48	0.461556543535306	68	0.862899358796453	89	0.697987872946507	129	137	1.67484507329269	1.51224781172042	1.59354644250655
Xl.10235	1.712	41	4.10390885170557	21	2.39041273476403	29	2.23812040541743	23	2.46566351719648	70	62	1.10166705563663	0.58247217985131	Q9NZ43	54	0.880959549394813	46	0.854374038676824	12	0.294129792240252	52	0.787712524393721	66	98	0.333874344675994	0.921976193955586	0.62792526931579
Xl.10236	2.124	968	78.0977379494292	676	62.0225392990592	1097	68.2403623787239	785	67.8304780567979	2602	1644	0.993993520731159	0.794165630497785	Q8IYL2	2333	31.0886843084374	1827	27.7175063190377	760	15.2158689340287	1995	24.6849756611832	3093	3822	0.489434315813074	0.890591504771423	0.690012910292248
Xl.10238	2.185	221	17.3323895949155	174	15.5186938810807	258	15.6011809451788	165	13.8593300236327	591	395	0.888351341628123	0.895358011432719	O75928	643	8.34089816042916	431	6.36512767962169	224	4.36561493402965	260	3.1316801025122	867	691	0.52339866163826	0.492005857563305	0.507702259600783
Xl.1024	1.855	NA	0	NA	0	NA	0	NA	0	NA	NA	NA	NA	Q04844	0	0	0	0	0	0	0	0	0	0	NA	NA	NA
Xl.10241	1.067	NA	0	6	1.0958325349889	NA	0	NA	0	NA	NA	NA	Inf	Q9BRT3	3	0.0780382682767662	1	0.0296151797288348	0	0	0	0	3	1	0	0	0
Xl.10242	4.6	1483.33333333329	55.2584291195347	1377.83333333331	58.3708765321587	1781.9999999999	51.1845721358368	1330.66666666665	53.091033516792	5158.33333333307	2861.1666666666	1.03724679725554	1.05632529665096	Q96AE4	2183	59.3120009834722	2605	80.5795006294751	1357	55.3941943266782	3502	88.3501276286266	3540	6107	0.933945801999064	1.09643429083636	1.01519004641771
Xl.10244	1.205	40	5.68840558981474	38	6.14545310700688	43	4.71487971856372	28	4.26462371857588	85	78	0.90450318420318	1.08034720977184	P55327	40	0.915421580514343	47	1.22457959020816	11	0.378224278116905	15	0.318753244085641	51	62	0.413169501536543	0.260296061304972	0.336732781420757
Xl.10245	0.428	9	3.60343216247318	2	0.910633422767251	7	2.16094383971338	1	0.428811046468953	19	11	0.198436923064983	0.252712797607447	NA	4	0.239806757594862	3	0.204762623033109	5	0.450367447729834	5	0.278338722340632	9	8	1.87804318880246	1.35932387570375	1.61868353225311
Xl.1025	0.178	NA	0	1	1.09480647456288	NA	0	NA	0	NA	NA	NA	Inf	NA	0	0	0	0	0	0	0	0	0	0	NA	NA	NA
Xl.10251	0.896	NA	0	1	0.217495036241285	4	0.589849466452376	2	0.40966769618016	7	NA	0.694529230727441	Inf	NA	0	0	0	0	2	0.0921463104350999	1	0.028474400674596	2	1	Inf	Inf	Inf
Xl.10256	0.831	NA	0	0.5	0.117253641680019	NA	0	NA	0	NA	NA	NA	Inf	NA	1	0.0363726750818509	1	0.0414098108615345	0	0	1	0.0337736067554761	1	2	0	0.815594325422248	0.407797162711124
Xl.10259	0.804	8	1.7051066506783	4	0.969530111801949	16	2.62937871612602	5	1.14136273562632	23	12	0.434080769204651	0.568603794616756	NA	19	0.644688826624381	15	0.5794497839305	3	0.152937279124923	12	0.378076764512691	22	27	0.237226508059259	0.652475460337799	0.444850984198529
Xl.1026	3.803	299.5	13.4954730236009	345	17.67869198078	348	12.0904406018658	298	14.3813505418975	1116	644.5	1.18948109630332	1.30997201430906	P54760	1724	12.9926561501119	739	6.3406404325705	651	7.37118369886209	591	4.13571272070541	2375	1330	0.567334624552394	0.652254731156359	0.609794677854377
Xl.10260	1.508	257.5	29.2612922654118	206	26.620930908005	115.5	10.1197515888965	77	9.37128438158542	258.5	463.5	0.926038974303252	0.909766071386812	O60547	5320	94.868078428814	7501	152.284478689495	5846	156.625635111994	7729	127.97760494534	11166	15230	1.6509835310886	0.840385087480148	1.24568430928438
Xl.10261	2.485	NA	0	NA	0	NA	0	NA	0	NA	NA	NA	NA	Q9UGI9	0	0	0	0	0	0	0	0	0	0	NA	NA	NA
Xl.10263	0.755	4	0.907884600758511	23	5.9366062342522	7	1.22501187204944	14	3.40322621250591	22	27	2.77811692290976	6.5389436380927	NA	8	0.287415452117371	5	0.204511688446059	15	0.809667948308415	16	0.533755432253211	23	21	2.8170647832037	2.60990184135119	2.71348331227745
Xl.10264	1.045	2	0.327967882092189	10	1.8648378227004	9	1.13792968839042	6	1.05376724146629	18	12	0.926038974303258	5.68603794616758	NA	3	0.0795919713555796	1	0.0302048032166487	2	0.0797211518334439	5	0.123174330519972	5	6	1.00162303402798	4.07797162711125	2.53979733056962
Xl.10268	3.064	184	10.2907415745245	197.5	12.5613321192095	372.5	16.0630024415099	330	19.7667337478051	928	381.5	1.23057528128889	1.2206440156175	P12931	149	1.38715148976812	91	0.964510634312514	80	1.11898218832589	85	0.734782406737908	229	176	0.806676269015825	0.761818875394409	0.784247572205117
Xl.1027	4.236	452.499999999999	18.3054429468623	355.666666666667	16.3623083481137	548.166666666666	17.0980223684395	384.166666666666	16.6446037843673	1775	808.166666666666	0.973481226407263	0.893849353747451	P54753	4219	28.7374049333841	3786	29.3593634760563	5594	57.2474368388354	11409	72.1585506634343	9813	15195	1.99208790673828	2.45776958762346	2.22492874718087
Xl.10272	1.54	269	29.9329258102354	183	23.1572896768903	340	29.1707372500084	175	20.8558099873536	683	452	0.714956561042954	0.773639363679303	Q9NWX6	495	8.9744008518281	204	4.21074009962705	106	2.88736503223602	118	1.98648125621511	601	322	0.321733459415049	0.471765345097185	0.396749402256117
Xl.10276	0.884	4	0.775399178249633	4	0.881789830190913	11	1.64410530015685	7	1.45330078644908	21	8	0.883946293653109	1.13720758923351	NA	14	0.434776764431786	5	0.176781290012695	4	0.186635323677872	13	0.374872724135465	18	18	0.429267014583421	2.12054524609785	1.27490613034063
Xl.10277	2.148	1052.5	83.9663814519601	599	54.3437876773012	1288.5	79.2573149000701	664	56.7340171871995	2756.5	1651.5	0.715820580835111	0.647208879763302	Q5JU69	4851	63.9737924150155	3422	51.3781936352433	617	12.2250754617104	1123	13.7515856371742	5468	4545	0.191095056275592	0.267654128418816	0.229374592347204
Xl.1028	4.455	341	13.1166907905882	142	6.21152153783417	430	12.7529294295607	162	6.67385919595316	719	483	0.523319699431839	0.473558585545922	P54762	20	0.129862131189244	15	0.110884742705637	18	0.175598417493599	29	0.174844802724806	38	44	1.35219109593778	1.57681569581635	1.46450339587706
Xl.10281	0.799	15	3.21708169699316	15	3.65848972100485	11	1.81901011932247	8	1.83760828924868	25	30	1.01022433560355	1.13720758923351	Q7Z2W9	42	1.43339673675299	13	0.505112919915202	3	0.153827484474893	9	0.285208083124824	45	22	0.107316753645855	0.564642225292326	0.33597948946909
Xl.10283	2.14	552	44.2021011930043	778.5	70.8928119624305	435	26.8574448650091	294.5	25.2569706370213	1084	1330.5	0.940408544594167	1.60383352938096	P01100	714	9.44579988574183	328	4.94017548639086	360	7.1554770305379	379	4.65566730596675	1074	707	0.757530025735448	0.942409296753148	0.849969661244298
Xl.10287	1.927	899	79.9457879270674	751	75.9478671025511	1103	75.628068176088	848	80.765125298198	2836	1650	1.06792527226994	0.949992101795738	Q9Y4P8	3864	56.5826560000575	3282	54.7158048918733	1011	22.2429778662565	1843	25.0595775942938	4875	5125	0.393105934550578	0.457995229053384	0.425550581801981
Xl.10288	0.669	11	2.81763139360965	7	2.03905660284805	17	3.35746901083804	5	1.37168257016974	28	18	0.408546606310258	0.723677556784966	NA	6	0.24128704622199	17	0.778322672736276	2	0.12083933165426	18	0.672136470244785	8	35	0.500811517013992	0.863570462211794	0.682190989612893
Xl.1029	3.198	NA	0	NA	0	NA	0	NA	0	NA	NA	NA	NA	Q99259	0	0	0	0	0	0	0	0	0	0	NA	NA	NA
Xl.10290	0.899	277	52.8004577251477	247	53.5420038494231	423	62.1684278590607	281	57.3662368595417	977	524	0.922755148153242	1.01404431242122	NA	493	15.0708794840189	255	8.87482630487089	161	7.39457326221524	211	5.98930365638874	654	466	0.490653068393017	0.674864324172919	0.582758696282968
Xl.10291	2.999	292.5	16.7134849549856	235.5	15.3028318130047	493.5	21.7420204799972	290	17.7472581152806	1030.5	528	0.816265357288583	0.915597905177753	Q9NRA8	133	1.26183754803374	81	0.874912916474479	139	1.98135442004172	288	2.5371520352541	272	369	1.57021355334462	2.89989093483466	2.23505224408964
Xl.10292	2.623	473	30.9015639725387	215.5	16.0105533960188	624	31.4322527727211	209	14.623715489417	1081.5	688.5	0.465245542378317	0.518114662748038	Q8N7R7	1597	17.3016454756863	1106	13.6416098134379	788	12.8263850235501	965	9.7076029557804	2385	2071	0.741339027063917	0.71161711033677	0.726478068700343
Xl.10293	0.794	1	0.215822693190389	NA	0	1	0.166405894817799	1	0.231147516232635	2	NA	1.38905846145488	0	NA	0	0	0	0	0	0	0	0	0	0	NA	NA	NA
Xl.10297	2.534	236.5	15.9934495461659	98.5	7.57507573737604	256.5	13.3742663553622	92.5	6.69953801487997	451.5	335	0.500927515339478	0.473636141816073	Q9BXI6	37	0.411809383557691	16	0.202741427817141	52	0.869547719124846	85	0.878447152170718	89	101	2.11152963930223	4.33284485380569	3.22218724655396
Xl.103	1.059	1.5	0.242724105372761	NA	0	NA	0	NA	0	NA	NA	NA	0	Q99697	0	0	0	0	0	0	0	0	0	0	NA	NA	NA
Xl.1030	2.041	599	50.2922919243058	405	38.6695731265251	599	38.7768946647301	393	35.3394087507417	1444	1004	0.911352212607293	0.768896617094447	Q13416	1325	18.3573716227139	615	9.70058088183082	401	8.34707962740032	774	9.95721263363103	1726	1389	0.454699060353081	1.02645529736069	0.740577178856883
Xl.10301	0.776	NA	0	NA	0	NA	0	NA	0	NA	NA	NA	NA	NA	0	0	0	0	0	0	0	0	0	0	NA	NA	NA
Xl.10303	0.966	23.3333333333333	4.13920817374804	28.7023809523809	5.79026122708339	36.7857142857143	5.03142816104304	18.6428571428571	3.54197163405455	74.0714285714285	52.0357142857142	0.703969433863542	1.39888137634796	NA	16	0.457175455999561	12	0.390366170226863	30	1.28789287684145	45	1.19392662477692	46	57	2.81706478320369	3.05847872033344	2.93777175176856
Xl.10305	0.733	42	9.81890200888554	49	13.027151529519	72	12.9782976738662	42	10.5161082828457	150	91	0.810284102515348	1.3267421874391	NA	43	1.58966478308548	20	0.841773204398406	23	1.27749878552773	38	1.3044363527197	66	58	0.803627783115477	1.54962921830227	1.17662850070887
Xl.10307	0.649	50	13.2020969486263	85	25.5229922344165	103	20.9691939753301	82	23.1888327994983	265	135	1.10585236737185	1.93325290169697	NA	191	7.88651808190228	65	3.05557745216309	188	11.6628676632955	191	7.32297417687117	379	256	1.47883610259629	2.39659255624076	1.93771432941852
Xl.10309	0.587	42	12.26108206561	39	12.9474387502819	69	15.5310278594343	47	14.6949966111916	165	81	0.946170256353326	1.05597847571684	Q9UNK9	119	5.38371721882816	86	4.42957168160204	29	1.97119159761012	40	1.68034117561196	148	126	0.366139512438801	0.379346197870814	0.372742855154807
Xl.10310	0.978	86.4838235294118	15.1535238639539	81.15	16.1698886330454	141.074242424242	19.0589109650319	83.4444444444444	15.6591544017749	320.940115440115	167.633823529412	0.821618529542708	1.06707118279657	NA	403	11.3491830689113	366	11.7346095724392	139	5.88125375401432	241	6.30200578081097	542	607	0.518209435719191	0.537044350892793	0.527626893305992
Xl.10311	0.948	140	25.3068044040545	130	26.7234407398575	204.5	28.5019244295891	156	30.2013248424462	467.5	270	1.05962405861595	1.05597847571683	NA	81	2.35578022360488	118	3.9071471145028	18	0.786534578356746	38	1.02620836082016	99	156	0.333874344675994	0.262649020051232	0.298261682363613
Xl.10312	0.487	20	7.03750383544842	26	10.4040336022115	43	11.6661808231402	39	14.6975646563855	121	46	1.25984372085443	1.47836986600357	NA	66	3.5372592754189	9	0.549153140748759	39	3.14038668945362	56	2.78684737571329	105	65	0.88780223470662	5.07480913596066	2.98130568533364
Xl.10313	0.881	146	28.3984448188453	140	30.9677381908137	208	31.1943999329729	160	33.3314193668489	602	286	1.06850650881145	1.09047303077186	A0AVF1	362	11.2779257746884	447	15.8546328127687	269	12.5912400513985	656	18.9769625307794	631	1103	1.11644998406158	1.19693484894182	1.1566924165017
Xl.10316	0.954	252	45.2657558019692	124	25.3297363800333	385	53.3214025019423	189	36.3599404307825	790	376	0.681901426532396	0.559578337559347	Q92506	774	22.3335384977974	396	13.0088757790759	236	10.231142704294	420	11.2529934634486	1010	816	0.458106658974037	0.86502428453875	0.661565471756393
Xl.10317	0.549	NA	0	NA	0	NA	0	NA	0	NA	NA	NA	NA	NA	0	0	0	0	1	0.0723250186994709	0	0	1	0	Inf	NA	NA
Xl.10318	0.912	140.75	26.4466809088142	112	23.9320853913218	237.25	34.3716667161679	145	29.1798394121307	520.75	252.75	0.848950376863888	0.904918294807484	NA	412	12.4262828804325	102	3.50245202731324	175	7.93008113981081	166	4.64894391919309	587	268	0.638170015612489	1.32733978451072	0.982754900061604
Xl.1032	1.481	1	0.115707777443058	1	0.131583762641588	16	1.42742774325815	3	0.371771359666533	22	2	0.26044846152279	1.13720758923351	NA	0	0	0	0	0	0	0	0	0	0	NA	NA	NA
Xl.10320	0.855	2	0.400849633668232	8	1.82339698219595	8	1.23626929109083	3	0.643968869784954	13	10	0.52089692304558	4.54883035693406	Q9UBK9	11	0.352437308498022	2	0.0729536777145285	3	0.144412906190091	3	0.0892509083439796	14	5	0.409754877556902	1.22339148813337	0.816573182845138
Xl.10323	0.821	NA	0	8	1.89890915929054	NA	0	NA	0	NA	NA	NA	Inf	NA	1	0.0332762498478681	0	0	0	0	4	0.123593766378723	1	4	0	Inf	Inf
Xl.10326	0.865	370	73.2998737635521	249	56.0971243532668	413	63.0845709138061	259	54.9532510094524	896	619	0.871104458878484	0.765309972213905	A6NH52	915	28.9994423201235	532	19.1958871556098	92	4.380785024534	176	5.17944730800522	1007	708	0.151064457591105	0.269820679087061	0.210442568339083
Xl.10327	0.517	8	2.65165521691557	3	1.13080591376514	8	2.04450724155253	4	1.41997004169216	18	11	0.69452923072744	0.42645284596257	NA	2	0.101616554994703	4	0.23137821528178	1	0.0763361115909493	0	0	3	4	0.751217275520987	0	0.375608637760493
Xl.1033	2.483	NA	0	3	0.235451734763019	NA	0	2	0.147830147312696	NA	NA	Inf	Inf	Q92786	0	0	0	0	0	0	0	0	0	0	NA	NA	NA
Xl.10330	0.88	3	0.584192789976712	1	0.221449491445673	10	1.50143500551514	5	1.04279049936768	19	4	0.69452923072744	0.379069196411172	NA	20	0.62308982180599	22	0.780317498615015	2	0.0936151676683905	2	0.0578565930816446	22	24	0.150243455104197	0.07414493867475	0.112194196889474
Xl.10331	0.513	8	2.67233089112154	17	6.45786431194398	17	4.37845373928002	14	5.00864676499408	69	25	1.14393049766872	2.41656612712122	NA	28	1.43256288175779	23	1.33971217059533	26	1.99859397222936	19	0.9026335320303	54	42	1.39511779739612	0.673751834044469	1.03443481572029
Xl.10332	0.972	10	1.7629960740038	3	0.601467754543802	54.5	7.40831510951709	29	5.47572295141218	104	13	0.739132025361313	0.341162276770053	Q13237	20	0.567047893925954	38	1.22659544203779	7	0.298183321775478	21	0.552854998010821	27	59	0.525852092864691	0.450723179838612	0.488287636351652
Xl.10334	0.565	34	10.3121228767571	30	10.34737446755	78	18.2404422616919	26	8.44568022142745	138	64	0.463019487151627	1.00341846108839	NA	18	0.844311632139989	9	0.480618828783314	47	3.31225441637593	39	1.69862328760262	65	48	3.92302354994293	3.53424207682975	3.72863281338634
Xl.10335	1.725	3	0.298022988509859	4	0.451885339065952	4	0.306379780835553	3	0.319184570241238	9	7	1.04179384609116	1.51627678564469	Q9BWS9	4	0.0647517970534994	1	0.0184297667335156	1	0.0243213342838088	1	0.0150312131667111	5	2	0.375608637760493	0.815594325422251	0.595601481591372
Xl.10336	1.432	7	0.837669363653759	19	2.58563931352768	7.5	0.692002167346363	12.5	1.60205244316264	24	26	2.31509743575814	3.08670631363382	P13716	8	0.153992783274967	26	0.569785946430937	3	0.0867615293262858	13	0.232357092307209	11	39	0.56341295664074	0.407797162711125	0.485605059675932
Xl.1034	1.278	27	3.62034968436273	11	1.677332611263	3	0.310155587993738	NA	0	NA	38	0	0.463306795613654	P34969	0	0	0	0	0	0	0	0	0	0	NA	NA	NA
Xl.10343	3.646	866.5	40.7257895605269	599.5	32.042757462172	1237.5	44.8453845585844	659	33.172521469737	2630.5	1466	0.7397087079586	0.786792786780717	Q8IWX8	1744	13.7403278544087	1015	9.10426019019423	1141	13.506157865811	1231	9.00556296487204	2885	2246	0.982957467166799	0.989159226201763	0.986058346684281
Xl.10346	0.75	58	13.2520888890717	29	7.53518802892475	77	13.5649647964941	37	9.05420230917645	157	87	0.667469650309489	0.568603794616758	NA	75	2.71113219321564	30	1.23463529794316	35	1.90087271711371	44	1.47687692968706	110	74	0.701136123819587	1.1962050106193	0.948670567219443
Xl.10347	0.978	58	10.1626448535826	81	16.1399997446294	104.111111111111	14.0652493540964	69.1666666666667	12.9797917644539	387.277777777778	139	0.922826992802202	1.58816921944681	NA	271	7.65389010349554	182	5.85210787562641	178	7.5531567216378	312	8.1821931002053	449	494	0.98683893020469	1.39816170072386	1.19250031546427
Xl.10348	1.253	514.5	70.3642265469158	407.5	63.3773245270696	601	63.3742175352631	312.5	45.7729269475039	1241	922	0.722264175049335	0.900703775729168	Q8IUW5	16705	339.383273054268	22900	529.672517668528	18072	551.627278172927	23968	452.145225372483	34777	46868	1.62538145503924	0.853631650293471	1.23950655266636
Xl.10349	1.658	634.5	65.5789879797743	605.5	71.1683637044102	849	67.6569433848294	716.5	79.3124566539578	2160.5	1240	1.17227371923725	1.08523119823624	Q86UD1	2867	48.4159276062738	2345	45.0849315754957	1229	31.182290219369	1592	24.9635201932619	4096	3937	0.644050248772438	0.553699857600093	0.598875053186266
Xl.1035	1.783	NA	0	NA	0	1	0.0741033541701247	NA	0	NA	NA	0	NA	Q14576	0	0	0	0	0	0	0	0	0	0	NA	NA	NA
Xl.10350	0.544	21	6.61512423944218	25	8.95567796287646	33	8.01501333826464	13	4.38585415910524	63	46	0.547204848451923	1.35381855861133	NA	52	2.51975464137279	43	2.37220037163481	65	4.73220804168356	105	4.72439725572884	117	148	1.87804318880246	1.99156753882178	1.93480536381212
Xl.10351	1.468	9.14385655538565	1.06738466475229	9.70734138623131	1.28863999705586	49.2435690555292	4.43213189177771	26.000711912672	3.25064031556006	83.0141612125416	18.851197941617	0.733425898626911	1.20728734411312	Q9UJ68	582	11.0291731735589	829	17.8855584761441	687	19.5601540391343	868	15.2736169844765	1269	1697	1.77349233086913	0.853963660393863	1.3137279956315
Xl.10353	0.874	79	15.4893526922887	173	38.5737649630311	80	12.0939387171929	135	28.3486295937942	298	252	2.34403615370511	2.49034067009365	NA	97	5.24665771817208	59	3.63321429097677	139	11.2959135755146	384	19.2861003417839	236	443	2.15297322262716	5.30827493156175	3.73062407709446
Xl.10354	0.5	NA	0	NA	0	1	0.264252560970665	1	0.367062255777424	2	NA	1.38905846145488	NA	NA	5	0.26175335817832	0	0	3	0.235960373507024	0	0	8	0	0.901460730625185	NA	NA
Xl.1036	1.849	7	0.648752043673436	4	0.421580427197819	7	0.500207660031004	1	0.0992596689500875	10	11	0.198436923064983	0.649832908133436	P26378	46	0.699820083723251	2	0.0346406928431726	25	0.571431452879836	6	0.0847582575347601	71	8	0.816540516870637	2.44678297626675	1.63166174656869
Xl.10362	1.777	887	85.5369581962526	590	64.7026313779365	1252	93.0906601956309	825	85.2071921824351	3076	1477	0.915314082028974	0.756428948870094	O43570	3504	55.0802047776758	1500	26.8442151912039	801	18.9173163789652	737	10.7572468804834	4305	2237	0.343450363979628	0.400728678557466	0.372089521268547
Xl.10363	0.708	NA	0	1	0.275247955469197	15	2.7992856035028	7	1.81457329833472	32	NA	0.648227282012278	Inf	NA	47	1.7941011425139	23	0.999550877280112	14	0.802920715405844	15	0.531670450095972	61	38	0.447533696055056	0.531909342666684	0.48972151936087
Xl.10367	1.678	789	80.5754346318298	368	42.737904237048	934	73.5434719745533	395	43.2030962550901	1753	1157	0.587449777596015	0.530408609427037	O14530	421	6.98878501971922	243	4.59254968047476	116	2.89316456455573	274	4.22349853358232	537	517	0.413972465370235	0.919641338130437	0.666806901750336
Xl.1037	1.514	NA	0	NA	0	NA	0	NA	0	NA	NA	NA	NA	Q96S42	0	0	0	0	0	0	0	0	0	0	NA	NA	NA
Xl.10373	0.933	187	34.3461112963801	155	32.3748238297853	193	27.3315885677054	170	33.4408271608585	475	342	1.22352299713642	0.942605221022429	Q96S19	581	16.8641727954254	471	15.5645949090306	116	5.05874120891626	227	6.11810558336181	697	698	0.299969721034198	0.393078369152549	0.346524045093373
Xl.10377	1.503	629	71.7148798198957	501	64.9585174907306	1208	106.193311261664	762	93.0477175324008	3042	1130	0.876210718235615	0.905788556766281	Q02817	2661	49.3427431022145	4330	91.4101275841481	885	24.6556949420369	2133	36.7258173224548	3546	6463	0.499682291496485	0.401769675779597	0.450725983638041
Xl.1038	1.458	NA	0	NA	0	NA	0	NA	0	NA	NA	NA	NA	Q96S42	0	0	0	0	0	0	0	0	0	0	NA	NA	NA
Xl.10381	1.799	12	1.14305648733631	2	0.216648752053576	51	3.74565886867812	29	2.95853402377579	105	14	0.789856772199836	0.189534598205586	Q9UQ07	79	1.22539349902739	39	0.68871745747168	26	0.605922934437789	34	0.4896994283212	105	73	0.494472130722676	0.711030950368114	0.602751540545395
Xl.10383	0.815	203	42.683108385047	140	33.475555025898	213	34.5311628753077	113	25.4466471796619	453	343	0.736918338706111	0.784281096023113	Q9NX14	801	26.8370483073068	467	17.8134121461752	61	3.07063099390473	81	2.51993564644345	862	548	0.114417612501324	0.141462827321632	0.127940219911478
Xl.10385	0.964	77	13.6877259504917	41	8.28827557195007	109	14.9395898059141	60	11.4230992461854	230	118	0.764619336580671	0.605526118942521	NA	156	4.46616667391758	68	2.21639542353416	70	3.01095268277192	111	2.95077099803265	226	179	0.674169349826528	1.33133779590985	1.00275357286819
Xl.10388	0.92	73	13.5972988507623	25	5.29553131717913	63	9.04777790279993	24	4.78776855361857	118	98	0.529165128173288	0.389454653847095	O15264	145	4.33762707838359	85	2.8948838184936	31	1.39328982451766	39	1.08330566811392	176	124	0.321210145395179	0.374213866958445	0.347712006176812
Xl.1039	4.762	NA	0	NA	0	1.5	0.0416189459739602	NA	0	NA	NA	0	NA	Q9Y6C5	0	0	0	0	0	0	0	0	0	0	NA	NA	NA
Xl.10393	0.966	20	3.54789272035547	36	7.26244294927423	35	4.78718407555552	36	6.83966936231224	106	56	1.42874584606788	2.04697366062032	NA	45	1.28455396808056	6	0.194993033423935	36	1.54396661145784	29	0.768670189194255	81	35	1.20194764083358	3.94203923954086	2.57199344018722
Xl.10394	0.822	NA	0	3	0.711224644059094	3	0.482212702501213	3	0.669821634630335	23	NA	1.38905846145488	Inf	NA	12	0.398862260081249	14	0.5297826595936	2	0.0998774067754598	12	0.370360912175698	14	26	0.250405758506996	0.699080850361928	0.474743304434462
Xl.10395	0.667	184	47.2726119705294	144	42.0720832923473	221	43.7779729943905	148	40.7235486169855	520	328	0.930229195906435	0.889988548095794	NA	324	13.0653450640645	212	9.73284346840732	235	14.2376823262376	314	11.7573032903754	559	526	1.08972876387303	1.20800291595559	1.14886583991431
Xl.10396	0.786	9	1.96217425641033	4	0.991733091461536	10	1.68099593492789	6	1.40100097624971	26	13	0.833435076872931	0.505425595214895	NA	10	0.346529268510305	29	1.14410510529256	6	0.31238252757431	16	0.51482793465558	16	45	0.901460730625184	0.449983076095035	0.675721903360109
Xl.10397	0.756	5	1.13335461900244	5	1.28885947402243	31	5.41787658074775	17	4.12702271707421	76	10	0.761741736926871	1.13720758923351	NA	10	0.359269315146714	2	0.0818046753784235	4	0.215911452882244	0	0	14	2	0.600973820416789	0	0.300486910208394
Xl.104	2.02	0.5	0.0424166382161309	NA	0	1	0.065409049745214	1	0.0908569940043128	2	NA	1.38905846145488	0	Q99697	0	0	1	0.0159238108561053	0	0	2	0.0259747395466734	0	3	NA	1.6311886508445	NA
Xl.1040	0.843	1	0.203277839137804	1	0.2311691013905	NA	0	NA	0	NA	2	NA	1.13720758923351	NA	0	0	0	0	1	0.0487773381926664	0	0	1	0	Inf	NA	NA
Xl.10400	0.962	NA	0	NA	0	2	0.274690811819818	NA	0	NA	NA	0	NA	NA	3	0.0859717774661931	0	0	2	0.0861113125864668	1	0.0266095083527994	5	1	1.00162303402798	Inf	Inf
Xl.10401	0.882	91	17.6803320564381	91	20.1062077947499	161	24.1182892949416	144	29.9642657777489	375	182	1.24238769223294	1.13720758923351	Q8N9V7	232	7.22016906465548	74	2.62191800321164	389	18.1888208650991	481	13.899739393422	621	555	2.51916827739365	5.30136311524462	3.91026569631913
Xl.10402	0.702	4	0.976428594832872	5	1.3880025104857	15	2.82321112148146	4	1.04576141247129	32	9	0.370415589721301	1.42150948654189	NA	18	0.691605203260148	0	0	7	0.404091159522732	0	0	25	0	0.58428010318299	NA	NA
Xl.10403	1.172	174	25.4412969286787	61	10.1428401883991	234	26.3801618033855	94	14.7200733972175	426	235	0.557997843490422	0.39867622381175	O15318	627	14.7168677539746	114	3.04635633402821	106	3.73808587440003	118	2.57176956869482	733	232	0.254000099538197	0.844211670173908	0.549105884856053
Xl.10405	2.635	577	37.5243176519387	347.5	25.6999068250803	740.5	37.1307440984397	434.5	30.2634819991064	2270	924.5	0.815051858882034	0.684886719685695	Q9GZU1	2772	29.9870828758206	1680	20.6908474875965	876	14.2377270390659	1050	10.5470861244131	3648	2730	0.474795334311967	0.509746453388907	0.492270893850437
Xl.10406	1.354	27.1666666666667	3.43823296382158	33.6666666666667	4.84550241252865	37.1666666666667	3.62680459727094	17	2.30430515074454	80.5	60.8333333333334	0.635354094477122	1.40930020260841	Q15181	54	1.09556007630621	29	0.669835930157444	9	0.274334551897439	10	0.188384270207016	63	39	0.250405758506996	0.281239422559397	0.265822590533196
Xl.10408	0.617	42	11.6649192423227	260	82.1193576057859	76	16.274874095438	181	53.839763610789	408	302	3.30815238846492	7.03985650477889	NA	28	1.21249413773591	20	0.986006131592224	49	3.18796289957298	132	5.30759463800387	77	152	2.62926046432345	5.38292254778685	4.00609150605515
Xl.1041	6.678	NA	0	1	0.0291817239401306	9	0.178067763457321	4	0.109931792685661	14	NA	0.617359316202167	Inf	P10071	11	0.0477394725796729	0	0	9	0.0586844452245447	3	0.0120895012782741	20	3	1.2292646326707	Inf	Inf
Xl.10411	1.958	1090	95.396275816422	826	82.2100134535395	1233	83.2031173842772	990	92.7966376965397	3140	1916	1.11530241430684	0.861773824501726	Q9H5U6	5235	74.681863244337	4485	72.8431821807638	3078	65.9724536263725	5781	76.5779308256188	8313	10266	0.883379856371956	1.05127108032687	0.967325468349415
Xl.10412	0.39	30	13.1817860302438	34.5	17.2389911802324	47.5	16.0923033924443	18	8.47066744101747	84	64.5	0.526380048551324	1.30778872761854	NA	25	1.62507628137316	19	1.40609721404332	15	1.46494245192831	28	1.69002828660219	40	47	0.901460730625187	1.20192847956964	1.05169460509741
Xl.10414	1.717	428	42.7160497800095	451.5	51.2442119634214	445	34.2435613372003	383	40.9390925925315	1118	879.5	1.1955267207578	1.19964772555825	P22570	507	12.9134688886166	726	21.052301724146	174	6.65855163467257	434	10.2642421698459	681	1160	0.515628425801387	0.48755914219457	0.501593783997979
Xl.10415	2.458	43	2.9978105740058	31	2.45774700025954	90	4.83782149864927	24.5	1.82933793054249	139.5	74	0.378132581173829	0.819847331773	Q07687	101	1.16802918647462	14	0.184326747834933	38	0.660254667748779	22	0.236242049304972	139	36	0.565272405342523	1.28164822566354	0.92346031550303
Xl.10418	0.503	79	26.9139050756667	115	44.5540527520916	124	32.571886242905	119	43.419889102896	331	194	1.33304803962202	1.65542876913739	NA	344	17.9126703088709	193	11.4416116483101	519	40.6036251960221	761	36.7949948155939	863	954	2.26675445346158	3.21589265101726	2.74132355223942
Xl.10419	0.825	163	33.8572176946504	141	33.3060035134291	190	30.4290827784402	170	37.8185354437346	474	304	1.24284178130174	0.983719448355368	Q6VVX0	476	15.6441648331868	194	7.2589727192298	53	2.61707918000316	50	1.52587035005122	529	244	0.167287880683244	0.210204723046971	0.188746301865108
Xl.1042	4.623	65.5	2.42792360042236	38	1.60183235862931	134.5	3.84403736216249	57	2.26287568454609	257	103.5	0.588671615635154	0.659754021234711	P10070	93	0.579966598337669	22	0.156196291469204	40	0.374779292814106	25	0.144764555652594	133	47	0.646208409050311	0.926811733434376	0.786510071242344
Xl.10420	1.74	261	25.7044827589753	422	47.262921346704	384	29.1589032795216	337	35.5459713209746	1065	683	1.21904349351639	1.83870345845419	Q86WP2	30	0.484568200263997	24	0.441339604025082	24	0.582425605130284	35	0.524933028414315	54	59	1.20194764083358	1.18940839124078	1.19567801603718
Xl.10424	0.464	9.16666666666667	3.38540840934781	10.6428571428571	4.46989798620021	17.7416666666667	5.05202678076998	7.5	2.96655917923564	33.575	19.8095238095238	0.587201792066412	1.3203423178893	NA	11	0.615420109304752	6	0.382171460546528	9	0.756514174602671	9	0.467545311840122	20	15	1.2292646326707	1.22339148813337	1.22632806040204
Xl.10425	2.803	1069.5	65.3845744100943	724	50.3353192971341	1463	68.9620935961617	887	58.0778132134454	4071	1793.5	0.842170099323636	0.769834777564342	Q96MC6	3893	39.6417687459112	2257	26.1654484717866	1134	17.3491114497974	1004	9.49302297780251	5027	3261	0.437647259409606	0.362807577635772	0.400227418522689
Xl.10426	0.459	42	15.6802944934926	41	17.4071844256206	100	28.7856820229482	45	17.9932478322266	204	83	0.625076307654695	1.11013121806129	NA	204	11.5010398608813	149	9.56359581847139	325	27.5287102424861	421	22.038967088286	529	570	2.39358445631686	2.30446450337428	2.34902447984557
Xl.10428	0.746	104	23.8897784355088	119	31.0860465739823	152	26.9211724313278	102	25.0940684244619	375	223	0.932131335976299	1.30122791460373	NA	241	8.72252672092495	202	8.323474229615	649	35.2911268096266	863	29.0026886910625	890	1065	4.04597520176863	3.4844450635614	3.76521013266501
Xl.1043	2.181	30	2.35712817597206	24.5	2.18911097458446	35.6666666666667	2.16070793396463	29.3333333333333	2.46839970261449	98.3333333333333	54.5	1.14240322063579	0.928719531207372	Q96T25	354	4.61039411153	258	3.82544973302282	245	4.79398241450669	257	3.10792201268007	599	515	1.0398205226138	0.812433107106659	0.926126814860228
Xl.10430	2.88	1265.9	75.3224646402474	934.5	63.2330568698831	1544.91666666667	70.8764211203002	974.333333333333	62.090449863276	3737.33333333333	2200.4	0.876038164481929	0.839497979412844	NA	5085	50.447977174185	4562	51.5271455374478	1811	26.9939731975051	4170	38.4141346116042	6896	8732	0.535085343547101	0.745512568393419	0.64029895597026
Xl.10431	0.619	26.5	7.33622825108074	38.5	12.1206926820345	117.333333333333	25.0449384657173	120.833333333333	35.8266202798374	343.499999999999	65	1.43049344396987	1.65216951643359	Q9BYJ1	699	30.1798923491374	229	11.2565160971382	564	36.5860207994395	447	17.9205045494499	1263	676	1.2122647879652	1.59201163084606	1.40213820940563
Xl.10433	1.741	235	23.1305895016627	219	24.5133520915623	290	22.0083982428181	280	29.5167810504534	761	454	1.34115989381851	1.05978068954102	Q12933	971	15.657976462381	501	9.19776132274631	358	8.67351222601542	466	6.97757513912531	1329	967	0.553935704709605	0.758616677937661	0.656276191323633
Xl.10434	0.852	62.5	12.5706586262595	15	3.43090761394704	54.5	8.45173977282935	16	3.44659395096172	94	77.5	0.40779697950969	0.272929821416043	NA	70	2.25016044749784	37	1.35408265297443	31	1.49717546932819	37	1.10438212791865	101	74	0.665363872604301	0.815594325422249	0.740479099013275
Xl.10435	0.746	39	8.95866691331581	37	9.6654094389693	48	8.50142287305087	37	9.10275031083423	163	76	1.07073256403814	1.0788892513241	NA	114	4.14134681192167	228	9.42973745031285	71	3.87516912459284	354	11.9410416033451	185	582	0.9357267817893	1.26631750526086	1.10102214352508
Xl.10437	0.478	144	51.6240657920844	87	35.4689813077002	113	31.2348738385827	58	22.2694674007224	242	231	0.7129680598618	0.687062918495248	NA	473	25.7744347636704	433	26.8623441841149	200	16.3739540475754	443	22.4147518232283	673	876	0.635278879933182	0.834430222083273	0.734854551008227
Xl.10438	0.849	108	21.7988546365869	39	8.95188050225616	173	26.9232585676825	71	15.3483039812704	322	147	0.570076015972815	0.410658296112101	Q8TE57	399	12.8682443017302	313	11.492611952174	197	9.5457089861734	318	9.52304246455729	596	631	0.741803525201175	0.828622988767655	0.785213256984415
Xl.1044	1.801	NA	0	NA	0	NA	0	NA	0	NA	NA	NA	NA	O00292	0	0	0	0	0	0	0	0	0	0	NA	NA	NA
Xl.10440	2.071	121	10.0120470427684	107	10.0684133821944	164	10.462921293865	107	9.48229390830138	352	228	0.906275947412639	1.00562985163626	Q86WB0	175	2.38843846382452	130	2.01998136967951	74	1.5174112163456	78	0.988491205541562	249	208	0.635315181583462	0.489356595253349	0.562335888418406
Xl.10442	0.745	9	2.07015968528661	25	6.53944806953664	22	3.90171566533867	27	6.6514636952956	61	34	1.70475356633099	3.15890997009309	NA	24	0.874028604699781	24	0.995070038888848	16	0.875447182866639	28	0.946835723301349	40	52	1.00162303402798	0.951526712992625	0.976574873510304
Xl.10444	0.88	395	76.9187173469338	294	65.1061504850277	506	75.9726112790661	352	73.4124511554847	1167	689	0.966301538403395	0.846427927176337	Q9H0U6	1936	59.430894408923	2057	71.8901200412505	351	16.1886111750578	1164	33.1789083563138	2287	3221	0.272393867466804	0.461522505975449	0.366958186721127
Xl.10448	1.624	195	20.5762485139581	112	13.4396932739443	257	20.909146603898	122	13.7874369473047	499	307	0.659397401935781	0.653165384585405	O00180	414	7.14360194938925	254	4.98974815704343	70	1.81472368873363	106	1.69834129885866	484	360	0.254034827470865	0.340366135806136	0.2972004816385
Xl.1045	4.225	126	5.11047704557143	41	1.89110003582482	1	0.0312724924225639	1	0.043439320210346	2	167	1.38905846145488	0.370043739353762	P13612	14	0.0957827924442487	10	0.077891032799059	25	0.256977458506288	29	0.184229704621353	39	39	2.68291884114638	2.36522354372452	2.52407119243545
Xl.10451	0.805	NA	0	1	0.242081431642474	NA	0	NA	0	NA	NA	NA	Inf	NA	0	0	0	0	0	0	0	0	0	0	NA	NA	NA
Xl.10453	0.916	256.5	47.9854427050741	164.5	34.9967558751917	323	46.590380564151	135	27.0488015993189	611.5	421	0.580566230019843	0.729320266779388	Q13542	45	1.32586625650124	35	1.17404096925014	11	0.486940000269101	20	0.547166372762086	56	55	0.367261779143593	0.466053900241285	0.416657839692439
Xl.10454	1.095	NA	0	4	0.711874164281979	NA	0	NA	0	NA	NA	NA	Inf	NA	0	0	0	0	0	0	0	0	0	0	NA	NA	NA
Xl.10455	0.449	NA	0	NA	0	NA	0	0.583333333333333	0.238440589313471	NA	NA	Inf	NA	NA	0	0	2	0.130887480605478	0	0	0	0	0	2	NA	0	NA
Xl.10456	0.692	NA	0	1	0.28161207004652	NA	0	NA	0	NA	NA	NA	Inf	NA	0	0	0	0	0	0	0	0	0	0	NA	NA	NA
Xl.10458	0.53	21	6.78986337029538	41	15.0752785874714	60	14.957692130415	37	12.8125504375138	222	62	0.856586051230506	2.22026243612257	NA	284	14.1116115541288	49	2.77193062739906	203	15.1547882826432	208	9.5967417378679	487	257	1.07392328824479	3.46211468750668	2.26801898787574
Xl.1046	2.35	1.5	0.109380777697767	1	0.0829257670094433	9	0.506015542284251	1	0.0780983522930689	14	2.5	0.154339829050543	0.758138392822345	Q8TAU0	1	0.0121644714174157	0	0	1	0.0182763221526879	3	0.0338857183131707	2	3	1.50243455104198	Inf	Inf
Xl.10462	5.061	1477	50.0105658104546	1270	48.9017885081374	1610	42.0318734600642	1377	49.935262419039	5287	2747	1.18803323069775	0.977829139015951	Q63HM2	4968	28.4404914165491	4186	27.2824103539748	7572	65.127090476424	12782	67.9448464534442	12540	16968	2.28994251620165	2.4904268197676	2.39018466798463
Xl.10465	1.895	242	21.8838516364891	177	18.2020964578248	201.5	14.0493116188889	156	15.1086311085166	530	419	1.07540009919087	0.831759269811291	Q96LD8	726	10.7984216439348	389	6.58720631083732	195	4.35766493944985	257	3.54943300382691	921	646	0.403546470321192	0.538837382091306	0.471191926206249
Xl.10469	3.752	25.3776007875853	1.15905846110278	68.5948788913188	3.56275717502901	33.7892697988286	1.18988553806892	79.5676977520246	3.8920973645888	132.273219762694	93.9724796789041	3.27098467883334	3.07383733831617	Q9NQ94	354	2.70895253068495	253	2.20417797213845	219	2.51789612867845	299	2.12457232744172	573	552	0.92947222225478	0.963884202771749	0.946678212513264
Xl.1047	3.392	1.5	0.0757797251149037	2	0.114903038014264	6	0.233713939537734	5	0.27053527106237	21	3.5	1.15754871787907	1.51627678564469	Q9H2C1	24476	197.453941060684	35659	327.508462047946	28334	343.422554104833	37248	279.016906815891	52810	72907	1.73925398632225	0.851938008169828	1.29559599724604
Xl.10470	1.809	NA	0	NA	0	NA	0	NA	0	NA	NA	NA	NA	P14679	0	0	0	0	0	0	0	0	0	0	NA	NA	NA
Xl.10475	2.718	3.45	0.217514018931727	6.11111111111111	0.438155317879591	2.82136752136752	0.1371511392496	1.43333333333333	0.0967848724456047	7.13400488400488	9.56111111111111	0.705680411953902	2.01437737223327	P08833	4	0.0417612195384214	4	0.0475445976558359	4	0.0627434991281734	8	0.0775542081051675	8	12	1.50243455104197	1.6311886508445	1.56681160094324
Xl.10476	0.456	1	0.375796531563967	1	0.427358667702175	NA	0	NA	0	NA	2	NA	1.13720758923351	NA	0	0	0	0	0	0	0	0	0	0	NA	NA	NA
Xl.10478	0.454	NA	0	6	2.57544783002897	NA	0	NA	0	NA	NA	NA	Inf	NA	0	0	0	0	0	0	0	0	0	0	NA	NA	NA
Xl.10479	0.407	NA	0	NA	0	NA	0	NA	0	NA	NA	NA	NA	NA	0	0	0	0	0	0	0	0	0	0	NA	NA	NA
Xl.1048	2.03	447.5	37.7758818871641	330	31.6792770028686	432.5	28.1500572955203	476	43.0348851601117	1434	777.5	1.52876723156653	0.83861118312192	P08648	1735	24.3368002685221	1593	25.4394535570115	1255	26.4486364434986	2393	31.1679972337219	2990	3986	1.08677542452892	1.22518344051189	1.15597943252041
Xl.10480	0.869	2	0.394391756946304	2	0.448505299130476	2	0.304088102382813	1	0.211198075821302	4	4	0.69452923072744	1.13720758923351	Q6UXX5	2	0.0631138344800255	6	0.215562804441745	0	0	11	0.322321633470454	2	17	0	1.49525626327412	0.747628131637061
Xl.10481	0.427	NA	0	NA	0	NA	0	NA	0	NA	NA	NA	NA	NA	0	0	0	0	0	0	0	0	0	0	NA	NA	NA
Xl.10484	1.117	1	0.153413803395854	1	0.174463341514943	1	0.118286732753207	NA	0	NA	2	0	1.13720758923351	NA	0	0	0	0	0	0	0	0	0	0	NA	NA	NA
Xl.10487	0.453	2	0.756570500632093	3	1.29056657266352	23	6.7083983469374	11	4.45660575447203	47	5	0.664332307652335	1.70581138385027	NA	1	0.0571469319999451	2	0.130122056742288	1	0.0858595251227636	2	0.106126811091282	2	4	1.50243455104197	0.815594325422249	1.15901443823211
Xl.10488	0.49	NA	0	1	0.397705209126922	NA	0	NA	0	NA	NA	NA	Inf	NA	1	0.0533025020290397	0	0	0	0	0	0	1	0	0	NA	NA
Xl.10489	0.652	25	6.57067555188531	11	3.28777772575784	35	7.09266843096109	20	5.62978919904024	71	36	0.793747692259932	0.500371339262747	NA	0	0	6	0.281261018716827	1	0.0618622702078339	8	0.305859854437233	1	14	Inf	1.087459100563	Inf
Xl.1049	5.159	1717	57.0324958288566	1860.5	70.2783418054881	2175.5	55.7163642558326	2466	87.7278079809194	8820.5	3577.5	1.57454293998977	1.23225085600987	P08648	11527	64.7499267079531	9640	61.6492823959351	10761	90.8178427804232	16747	87.3498588659074	22288	26387	1.40259375412186	1.41688362736996	1.40973869074591
Xl.10490	3.058	252	14.1214947792932	124	7.9020825724499	255	11.0177245009025	94	5.64157162247839	483	376	0.512045079908857	0.559578337559348	Q92696	429	4.01299468849774	172	1.83175650904794	117	1.64434414722189	160	1.3897397342649	546	332	0.409754877556902	0.758692395741627	0.584223636649264
Xl.10493	0.404	NA	0	NA	0	1	0.32704524872607	NA	0	NA	NA	0	NA	NA	0	0	0	0	1	0.0949265870430555	0	0	1	0	Inf	NA	NA
Xl.10494	0.387	NA	0	1	0.50355439915295	2	0.682823154962958	NA	0	NA	NA	0	Inf	NA	0	0	0	0	1	0.0985367704429032	0	0	1	0	Inf	NA	NA
Xl.10495	3.133	1482.48370046407	81.0862362358564	1095.08227994228	68.115149794529	1878.220831608	79.2091708938504	1176.86760587239	68.9408998025686	4572.41562876736	2577.56598040635	0.870365123439526	0.840033437936393	Q9UJU6	7344	66.6974802341069	7592	78.4984284240956	5278	72.018107885919	13792	116.307094486819	12622	21384	1.07977254362739	1.48164870076708	1.28071062219723
Xl.105	1.342	198.5	25.3469440022683	125.5	18.2242040501193	241	23.7275958248622	148.5	20.3087723483411	482.5	324	0.855913616290666	0.718990188658973	Q5MJ70	141	2.9171552804178	97	2.28475782129604	119	3.69898830640039	138	2.65107320550325	260	235	1.26801213882266	1.16033007121928	1.21417110502097
Xl.10501	1.554	443.5	48.9057833702512	255	31.9776485716917	482	40.9812530205471	234	27.6359613423157	944	698.5	0.674356182532038	0.653862311735166	Q14129	2560	45.8740359760928	723	14.7500430084529	427	11.4960970890382	290	4.82533181113997	2987	1013	0.250601388005829	0.327140185854013	0.288870786929921
Xl.10510	1.216	45	6.34156647014194	42	6.73089901630926	51	5.54148051377627	32	4.82976652338715	109	87	0.871566093461886	1.06139374995128	Q969U7	67	1.50397947915016	54	1.3800310933671	7	0.236080822906466	33	0.687833378623396	74	87	0.15697077398946	0.498418754424707	0.327694764207083
Xl.10511	0.918	126	23.5204417402389	347	73.6621097035409	80	11.5142728091793	94	18.7929477358812	485	473	1.63214369220949	3.13183359892086	NA	217	6.4981140114054	129	4.39789956539038	115	5.17393532647338	155	4.30984340343374	332	284	0.79622107543699	0.979977677832935	0.888099376634963
Xl.10513	0.804	82.3928571428571	17.5610760853341	59.3666666666667	14.3894427426606	102.97619047619	16.9227127191146	45.25	10.3293327574182	205.15238095238	141.759523809524	0.610382799073991	0.81939413466113	NA	74	2.46804531579285	54	2.05042162450219	47	2.35512970447663	76	2.3536246364203	121	130	0.954248971607741	1.14787349503872	1.05106123332323
Xl.10517	3.406	267	13.4333468323477	178	10.1843359777012	353	13.6936515006818	227	12.2318162157186	855	445	0.893247225921412	0.758138392822343	O14523	626	5.27206304182659	184	1.76421734846567	351	4.44128804141919	300	2.34600922535884	977	484	0.842419372868583	1.32977335666671	1.08609636476765
Xl.10520	1.404	354	43.2069653213546	228.5	31.7158573645982	445	41.8776316353083	288.5	37.712770937246	1003.5	582.5	0.900546890179177	0.734045011694514	P15927	1632	32.680550424362	675	15.3886663929084	575	17.299462720688	782	14.5404604843733	2207	1457	0.529350408608539	0.944881129600289	0.737115769104414
Xl.10526	1.796	445	42.4591493234745	311	33.7451541307637	660	48.5542010692201	402	41.079907244578	1566	756	0.846062881067973	0.794767551127242	Q9GZT9	1407	22.0342634589596	1116	19.8974141189673	557	13.1055483803972	1066	15.5011473450203	1964	2182	0.594780415728768	0.779053361021609	0.686916888375189
Xl.10528	0.526	65	21.176063109422	23	8.52117434764337	117	29.3893057353306	39	13.6078212693151	199	88	0.463019487151625	0.402396531574936	NA	131	6.55366087234183	21	1.19607928095961	33	2.48040256109772	44	2.04393718425974	164	65	0.378475879270115	1.70886430088472	1.04367009007742
Xl.1053	2.542	201	13.5499633741255	144	11.0393703996836	411.5	21.388656341351	225	16.2448874016366	833	345	0.759509486822233	0.814715884824011	Q13705	81	0.912615859105964	71	0.910729376003909	93	1.57427827981627	121	1.26587423998254	174	192	1.72501744749264	1.38995652642383	1.55748698695824
Xl.10530	0.57	NA	0	NA	0	NA	0	NA	0	NA	NA	NA	NA	NA	2	0.0930678606856249	0	0	0	0	0	0	2	0	0	NA	NA
Xl.10531	0.924	46	8.53106931394564	27	5.69441549431729	144	20.5911086470648	85	16.8832747516672	313	73	0.819930341831005	0.667491411071845	O75570	243	7.23971483351743	69	2.34041181021685	166	7.43051365894747	142	3.92830979713187	409	211	1.02635446696695	1.67846948130376	1.35241197413535
Xl.10532	0.517	109	36.1288023304747	61	22.9930535798911	157	40.1234546154684	79	28.0444083234202	308	170	0.6989529837894	0.63641892608481	NA	313	15.902990856671	227	13.130713717241	94	7.17559448954924	138	6.51052119965009	407	365	0.451210376351264	0.495823863032029	0.473517119691647
Xl.10533	5.012	1224.5	41.8663728895522	1347.5	52.3932176688505	1690	44.5517585834421	1489.5	54.5430197506458	4465.5	2572	1.22426188067281	1.25143913964243	Q15334	8144	46.6495832529259	3653	23.8225188542813	4178	35.956217707888	4584	24.3812973766871	12322	8237	0.770772538587101	1.02345589590353	0.897114217245313
Xl.10538	2.35	777	56.6592428474435	608	50.4188663417415	1191	66.9627234289493	580	45.2970443299799	2296	1385	0.67645164369759	0.889861279606147	Q9H422	205	5.07160937027361	115	3.23905094409758	131	4.86921322094944	139	3.193073636492	336	254	0.960092322860968	0.985805315075589	0.972948818968279
Xl.10539	0.88	160	31.156948798758	78	17.2730603327625	242	36.3347271334664	102	21.2729261871007	602	238	0.585470921770239	0.554388699751339	NA	539	16.8101348154349	429	15.2323786604641	220	10.3086234099522	412	11.9311373856431	759	841	0.613238592262028	0.783274736769154	0.698256664515591
Xl.1054	3.812	NA	0	2	0.102243206963375	2	0.0693212384498071	2	0.096291252827236	5	NA	1.38905846145488	Inf	P13591	0	0	0	0	2	0.0227392547175931	0	0	2	0	Inf	NA	NA
Xl.10540	0.931	56	10.3075620086117	26	5.44228180910525	56	7.94744544272675	21	4.13979987718899	107	82	0.520896923045581	0.527989237858415	Q9Y6W5	79	1.7219284112727	24	0.595562365282917	21	0.687706069998166	23	0.465498231994808	100	47	0.399381336352928	0.781611228529655	0.590496282441292
Xl.10543	0.858	40	7.98896123045077	21	4.76968135421448	72	11.0875200407272	29	6.20326656034108	138	61	0.559481880308216	0.597033984347594	Q9Y2K2	58	1.85223291364528	31	1.12708663854717	38	1.82325226878339	29	0.859939307519063	96	60	0.984353671372325	0.762975336685329	0.873664504028827
Xl.10544	0.605	66	18.6941692792548	41	13.2064423989419	106	23.1493979032152	48	14.5611473366251	197	107	0.629007605187119	0.706447138766272	O43150	31	1.36662805954154	9	0.451709425548227	16	1.05975185294383	12	0.491215525622504	47	21	0.775450090860378	1.087459100563	0.931454595711689
Xl.10545	2.505	613	41.9343923652745	256	19.915425721709	811	42.7762129635148	340	24.9104125677293	1526	869	0.582342634888605	0.474918666955594	Q8WU20	975	11.0318281409002	410	5.28146896846881	462	7.85381034783702	499	5.24258664431184	1437	909	0.711922833416815	0.992637971672445	0.85228040254463
Xl.1055	1.21	1	0.141622494539809	NA	0	1	0.109195273128374	NA	0	NA	NA	0	0	P05976	0	0	0	0	0	0	0	0	0	0	NA	NA	NA
Xl.10550	2.048	140.5	11.7561192305861	158.5	15.0819214193566	563	36.3218241763877	456.5	40.9091600982407	1908	299	1.12629695853313	1.2828996647225	Q8NFU1	910	12.5602176391405	745	11.7068498719518	495	10.2649428022829	604	7.74096155137849	1405	1349	0.817258354687661	0.661233520208105	0.739245937447883
Xl.10551	0.719	NA	0	3	0.813110789174653	NA	0	NA	0	NA	NA	NA	Inf	NA	1	0.0376333454633785	0	0	0	0	3	0.10483258168773	1	3	0	Inf	Inf
Xl.10552	2.252	16.5	1.25554755927499	37	3.20177417472074	34.5	2.02413706782592	23.5	1.91517828835912	78.5	53.5	0.946170256353326	2.55010186676607	P24386	46	0.579524409684016	17	0.243832070659538	11	0.208210270849916	25	0.292453019390995	57	42	0.35927782742308	1.1994034197386	0.779340623580842
Xl.10556	0.882	35	6.80012771401464	97	21.431891825173	95	14.2312887144065	104	21.6408586172631	233	132	1.52065347359272	3.15168960444716	NA	76	2.36021672120112	29	1.02533148207363	125	5.83235386493349	199	5.73843631561212	201	228	2.47110945895061	5.59666450893199	4.0338869839413
Xl.10557	0.859	163	32.5171182748388	158	35.8443973115324	211	32.4547673834751	200	42.7313452593043	710	321	1.31664309142643	1.10232392085212	NA	144	4.59364326517948	71	2.57858306459431	388	18.5961080723997	428	12.677707916456	532	499	4.04822642919642	4.91654044057355	4.48238343488498
Xl.1056	1.435	NA	0	NA	0	NA	0	NA	0	NA	NA	NA	NA	NA	0	0	0	0	0	0	0	0	0	0	NA	NA	NA
Xl.10564	0.389	NA	0	NA	0	NA	0	NA	0	NA	NA	NA	NA	NA	0	0	0	0	0	0	0	0	0	0	NA	NA	NA
Xl.10567	0.767	NA	0	NA	0	NA	0	NA	0	NA	NA	NA	NA	NA	0	0	0	0	0	0	0	0	0	0	NA	NA	NA
Xl.10568	0.462	NA	0	5	2.10904277567307	1	0.285987620098122	1	0.39725352356864	2	NA	1.38905846145488	Inf	NA	0	0	0	0	0	0	0	0	0	0	NA	NA	NA
Xl.1057	9.166	1526.5	28.5387249484151	1405.5	29.8819102116153	2640.5	38.0623438382631	1622	32.4773608373871	5614	2932	0.853267496489232	1.04706535648064	P46531	417	1.32505190118797	148	0.535410093003547	391	1.86667690523513	294	0.867453820854612	808	442	1.40875757663648	1.62016710590636	1.51446234127142
Xl.10570	3.045	51	2.87012286963928	23	1.4719664061939	67	2.90721208292849	30	1.80818845210553	127	74	0.621966475278304	0.512858324556293	Q02446	52	0.488449714203952	59	0.630952305578151	15	0.211691459730749	35	0.305271850872151	67	94	0.433394582031339	0.48382714219964	0.45861086211549
Xl.10571	3.388	NA	0	NA	0	1	0.0389983118315621	NA	0	NA	NA	0	NA	P22748	0	0	0	0	1	0.0127190113739468	0	0	1	0	Inf	NA	NA
Xl.10573	0.423	NA	0	NA	0	NA	0	NA	0	NA	NA	NA	NA	NA	0	0	0	0	0	0	0	0	0	0	NA	NA	NA
Xl.10574	3.151	1456	79.1827502318166	1713	105.941549154194	1684	70.6127122619167	1325	77.1751013813212	5053	3169	1.09293495334188	1.33793722551993	P49917	7437	67.2711783938545	8619	88.7597639035316	9742	132.396023539549	24115	202.544623476734	17179	32734	1.96809431171855	2.28194189088729	2.12501810130292
Xl.10575	0.402	NA	0	NA	0	NA	0	NA	0	NA	NA	NA	NA	NA	0	0	0	0	1	0.0953375246493025	0	0	1	0	Inf	NA	NA
Xl.1058	2.981	1044.5	60.0432343548021	800	52.2980348801588	1476.5	65.4426209783942	984	60.581895284298	3497	1844.5	0.925725381694279	0.871006291418679	P36896	235	2.25215704061895	117	1.27657011567977	232	3.34052214514902	214	1.9043500449858	467	331	1.48325453549676	1.49177081743899	1.48751267646788
Xl.10580	0.795	NA	0	NA	0	2	0.332393158453666	2	0.461713529279778	4	NA	1.38905846145488	NA	NA	2	0.0685763183999341	0	0	3	0.154547145220975	5	0.159190216636923	5	5	2.25365182656297	Inf	Inf
Xl.10581	1.452	523.5	61.7828132429917	362.5	48.6517822115493	808	73.5248172397717	516	65.2218057786331	1794	886	0.88707198776079	0.787464663031803	Q6PD74	944	29.2543964624497	647	22.8271363506287	715	33.2905333164948	1622	46.6736964765858	1659	2269	1.13796684745234	2.04465841705547	1.5913126322539
Xl.10583	2.105	145	11.8041171814772	259	23.9775620381462	682	42.8076595206635	501.5	43.7248744114912	1647	404	1.02142641997012	2.03128803869987	P08195	564	7.45802261137037	815	12.2695943422794	646	12.8343143466999	850	10.4367604818118	1210	1665	1.72087361697361	0.850619848599893	1.28574673278675
Xl.10587	5.691	559	16.8321980463506	297	10.1700999972309	491	11.3994032188189	215	6.93361316044158	893	856	0.608243521818327	0.60420510554983	Q96RU3	1573	7.99629957177453	689	3.98756301456206	534	4.07846888003817	825	3.8941841186152	2107	1514	0.510044532902996	0.976582465128237	0.743313499015616
Xl.10588	2.431	247	17.4112360934236	269	21.5637694837596	396	21.5228330202351	290	21.8938819776744	938	516	1.01723978237858	1.23849733402354	Q2M2Z5	759	8.84385114150343	672	8.91449867907577	297	5.19938120319133	747	8.08206705188815	1056	1419	0.587909172146858	0.906620477813125	0.747264824979992
Xl.10589	0.85	NA	0	NA	0	NA	0	NA	0	NA	NA	NA	NA	Q8WVH0	0	0	0	0	0	0	0	0	0	0	NA	NA	NA
Xl.10590	0.94	180	32.8142333093302	117.5	24.359444059024	294.166666666667	41.3480292653567	194.166666666667	37.9102418422605	670.000000000001	297.5	0.916857284756337	0.742343842971878	NA	544	15.9481086070887	220	7.34278766196729	242	10.6591166058906	223	6.07040053101577	786	443	0.66836242895617	0.826716066223462	0.747539247589816
Xl.10591	4.111	1577	65.7357809306805	1229	58.2588309385365	2112	67.8790329323818	1522	67.9480361582631	5000	2806	1.00101656171133	0.886257531495236	O15484	7571	52.9976799364906	7986	63.6445062391148	4708	49.5148683177171	11987	77.9141462959363	12279	19973	0.934283696513751	1.224208512251	1.07924610438238
Xl.10593	0.66	NA	0	1	0.29526598859423	NA	0	NA	0	NA	NA	NA	Inf	NA	0	0	0	0	0	0	0	0	0	0	NA	NA	NA
Xl.10596	2.823	8	0.485620172563001	186.076923076923	12.8451445933195	6	0.280820999968825	1.05263157894737	0.0684345238878803	7.05263157894737	194.076923076923	0.243694466921909	26.4510111380372	Q9H0R8	10	0.101125823097523	10	0.115130415848212	3	0.0455804791872829	2	0.0187799427698612	13	12	0.45073036531259	0.163118865084451	0.30692461519852
Xl.10597	0.928	136	25.1135751093437	153	32.129266733023	168	23.9194128464826	186	36.785333822522	473	289	1.53788615375362	1.2793585378877	NA	609	18.0705192860596	244	8.24273182517492	997	44.4471645534553	1161	31.9880494930616	1606	1405	2.45965065252684	3.88075824514439	3.17020444883561
Xl.1060	2.964	1702.5	98.4297838442544	1302	85.6032285151126	2109	94.0129303453326	1279.5	79.2267470086393	5142.5	3004.5	0.842721811963737	0.86968827088519	Q86XD8	16599	160.125872704513	8735	95.9335460637236	10343	149.906916768955	12711	113.857463069397	26942	21446	0.936181731515584	1.18683680256922	1.0615092670424
Xl.10600	0.896	258	49.3434267248187	195	42.4115320670507	320	47.1879573161901	207	42.4006065546466	724	453	0.898547192253627	0.859517363955564	NA	1057	32.4136083206927	865	30.1992740947209	609	28.0585515274879	1859	52.933910854074	1666	2724	0.865641098944712	1.75282063694794	1.30923086794632
Xl.10601	0.963	201.5	35.8563743574492	394	79.7310152378438	328	45.0025129794278	595	113.396698955123	1077	595.5	2.51978592855382	2.22362178738464	NA	266	7.65275372605349	130	4.25801764678271	395	17.0737437421504	535	14.291969547624	661	665	2.23105882579542	3.35648433923772	2.79377158251657
Xl.10602	0.968	2	0.354056236349523	2	0.402635438992132	15	2.04741137115701	5	0.947991363061528	25	4	0.463019487151627	1.13720758923351	Q86WG3	26	0.741464765579054	5	0.162336126237338	14	0.59984738271565	11	0.291280931414447	40	16	0.809003219791831	1.79430751592895	1.30165536786039
Xl.10603	1.391	483	59.5028285290443	515.5	72.2202352979259	600	56.9919254429902	521	68.7417092954844	1619.5	998.5	1.20616576402999	1.21372776863328	P35227	2097	41.9062308897021	1766	40.1789769196079	984	29.5441045710771	1342	24.9020376920752	3081	3108	0.705005053993944	0.619777794290294	0.662391424142119
Xl.10605	2.187	777	60.8821310889311	225.5	20.0934783184633	1002.5	60.5654303550734	256	21.483296177188	1580.5	1002.5	0.354712185668279	0.330039010774977	O15213	58	0.751701951691585	22	0.324614839167431	40	0.778884816763532	57	0.685953599275016	98	79	1.03616175933929	2.11313075223038	1.57464625578483
Xl.10608	2.832	1820	110.127492046457	10518	723.764498906255	2032	94.8024724386283	7940	514.561142456346	13366	12338	5.42771859446445	6.57206012283415	Q1MSJ5	9275	92.9922669205331	7583	86.5569562876166	16814	253.279197820608	25883	240.962648599009	26089	33466	2.72365871064364	2.78386231371542	2.75376051217953
Xl.1061	1.626	NA	0	18	2.15729393880655	1	0.0812584750832302	NA	0	NA	NA	0	Inf	P43694	2	0.0347762468754114	0	0	0	0	0	0	2	0	0	NA	NA
Xl.10610	3.673	1763	82.2524786352183	1467	77.8334972710878	1787	64.2825110882899	1539	76.9001921646413	5784.5	3230	1.19628481935034	0.946275401818245	Q9ULK5	9585	74.9126806375873	9451	84.0947701137308	6718	78.8857906303478	10540	76.4902412832288	16303	19991	1.05303654813771	0.909571917252196	0.981304232694954
Xl.10611	0.968	2	0.354056236349523	1	0.201317719496066	2	0.272988182820935	NA	0	NA	3	0	0.568603794616757	NA	4	0.114071502396778	0	0	5	0.214231208112732	1	0.0264800846740406	9	1	1.87804318880246	Inf	Inf
Xl.10612	0.675	13	3.30032865053511	15	4.33056783271537	15	2.93613956634072	8	2.17518373794029	38	28	0.740831179442603	1.31216260296174	P32302	30	1.19658678024375	3	0.13622982675264	26	1.55808754569717	3	0.111108273652709	56	6	1.30210994423637	0.815594325422247	1.05885213482931
Xl.10615	0.79	76	16.4855754403555	68	16.7740981874798	122	20.4043116698868	73	16.9592054884506	263	144	0.83115793185415	1.01750152720893	NA	305	10.5194055474958	239	9.38463235941274	148	7.6691748063773	371	11.8813959219565	453	610	0.729050208374463	1.26604809511153	0.997549151742996
Xl.10616	0.919	12.25	2.28422135507761	16.25	3.44584083533527	38.2	5.4920826055927	31.1666666666667	6.22421489212715	101.066666666667	28.5	1.13330685991301	1.50854067959547	NA	77	2.30342955196922	26	0.88549387389216	41	1.84273815500723	13	0.361101889371305	118	39	0.799997618087281	0.407797162711124	0.603897390399203
Xl.10618	0.813	295	62.1797655916173	259	62.0821255723219	356	57.8560342592599	233	52.5987119287452	902	554	0.909130959322998	0.998429713937221	NA	790	26.5291376078096	623	23.8183729740999	334	16.8514808173936	825	25.7248107812759	1124	1448	0.635206506389898	1.0800406396041	0.857623572997
Xl.10621	0.985	268	46.6247132277861	198	39.1729536949177	295	39.5708149676883	152	28.3215547604916	639	466	0.715718258105568	0.840175756224759	A4D161	6085	158.569021036168	8636	256.211370702018	6692	262.00480560742	8869	214.602420765636	12777	17505	1.65230764430121	0.837599128319818	1.24495338631051
Xl.10622	0.991	125	21.6149367297135	65	12.7819484467129	124	16.5324508377207	55	10.185884998869	248	190	0.616114640161441	0.591347946401429	Q14493	230	6.41557231843342	192	6.09728929633129	110	4.60994576848483	188	4.86931216407592	340	380	0.718555654846161	0.798602776975952	0.758579215911057
Xl.10623	3.339	91.5	4.69593725156483	88	5.13598341346298	90	3.56135526914642	72.5	3.98502748485523	253	179.5	1.11896376061643	1.09370784538305	Q5PRF9	437	3.73288355555935	187	1.81858086033572	170	2.18176258332058	134	1.06284517016854	607	321	0.584471106812668	0.584436575436262	0.584453841124465
Xl.10624	0.896	242	46.2833692535122	506	110.05248833809	296	43.6488605174758	482	98.7299147794186	1096	748	2.26191276493667	2.37779768657915	A2RUB6	1250	38.332081741595	846	29.5359374383051	900	41.465839695795	1873	53.3325524635183	2150	2719	1.08175287675022	1.80568341786746	1.44371814730884
Xl.10626	0.464	NA	0	NA	0	NA	0	NA	0	NA	NA	NA	NA	NA	0	0	0	0	0	0	0	0	0	0	NA	NA	NA
Xl.1063	1.88	553.201984126984	50.4247193731313	578.201587301587	59.9347626413272	601.410714285715	42.2671067673396	609.545634920635	59.5056371684176	1772.38293650794	1131.40357142857	1.40784741893899	1.18859883379467	Q14258	2930	44.2767948555657	1836	31.5870622009652	1099	24.9517959228802	1752	24.583564630252	4029	3588	0.563541150715061	0.778279552363714	0.670910351539388
Xl.10630	2.313	11	0.814956940045335	9	0.758270632187517	25	1.42808344666377	9	0.714128902290707	43	20	0.500061046123758	0.930442573009238	Q9BZG8	14	0.169598870092399	12	0.165502351509406	6	0.109204800961928	15	0.168728473418887	20	27	0.643900521875129	1.01949290677781	0.831696714326469
Xl.10633	0.983	518	90.3012686954848	741	146.900085841194	589	79.1682392735104	619	115.570466086585	1915	1259	1.4598084679806	1.62677765177998	NA	5046	141.831671985804	4810	153.921418347698	2351	99.282834561971	5990	156.334560881144	7397	10800	0.700004682818012	1.01567775660691	0.857841219712462
Xl.10635	0.809	NA	0	NA	0	NA	0	NA	0	NA	NA	NA	NA	NA	0	0	0	0	0	0	0	0	0	0	NA	NA	NA
Xl.10638	1.273	48	6.46145678151776	31	4.74559475776744	32	3.3213204835276	27	3.89264764571502	89	79	1.17201807685256	0.734446568046645	NA	109	2.39362172033028	15	0.375014691622436	32	1.05578274488037	13	0.265078540512269	141	28	0.441081703058197	0.706848415365949	0.573965059212073
Xl.1064	2.254	638.15	48.516165846318	465.267857142857	40.2259674837032	548.1	32.1288439813712	337.708333333333	27.4977778678277	1375.95833333333	1103.41785714286	0.855859547382761	0.829125030430574	Q9C029	5704	71.4617988741467	4635	66.1107630404398	2327	43.8012367413779	4438	51.62783633561	8031	9073	0.612932187986444	0.780929367038607	0.696930777512525
Xl.10641	0.908	NA	0	NA	0	NA	0	NA	0	NA	NA	NA	NA	NA	0	0	0	0	0	0	0	0	0	0	NA	NA	NA
Xl.10642	1.465	NA	0	NA	0	NA	0	NA	0	NA	NA	NA	NA	NA	0	0	0	0	0	0	0	0	0	0	NA	NA	NA
Xl.10643	0.805	3	0.638620689663984	120	29.0497717970969	3	0.492396076342853	1	0.227988978743741	7	123	0.463019487151627	45.4883035693405	NA	16	0.542268228734739	9	0.347267939872337	9	0.458281419065664	4	0.125879893849312	25	13	0.845119434961109	0.362486366854332	0.60380290090772
Xl.10644	0.677	3	0.759364335567957	10	2.87851628467048	20	3.9032874589463	15	4.06642085425506	44	13	1.04179384609116	3.79069196411171	NA	2	0.0795559731776712	2	0.0905734261991772	3	0.179291464265852	3	0.11080675866315	5	5	2.25365182656295	1.22339148813338	1.73852165734816
Xl.10645	0.217	NA	0	NA	0	NA	0	NA	0	NA	NA	NA	NA	NA	0	0	0	0	0	0	0	0	0	0	NA	NA	NA
Xl.10646	1.075	3.5	0.557926757559155	5.5	0.997037710322842	15.5	1.90507660234665	10.5	1.79262962123858	35.5	9	0.940975086792017	1.78704049736695	P40261	26	0.661654322061864	9	0.260752402768725	10	0.382343197812307	4	0.0945191911281728	36	13	0.577859442708451	0.362486366854333	0.470172904781392
Xl.10647	0.302	NA	0	NA	0	NA	0	NA	0	NA	NA	NA	NA	NA	0	0	0	0	0	0	0	0	0	0	NA	NA	NA
Xl.10653	2.493	NA	0	9	0.703521850080115	NA	0	NA	0	NA	NA	NA	Inf	P06681	2	0.0227788470209571	0	0	0	0	0	0	2	0	0	NA	NA
Xl.10655	2.258	81.3666666666667	6.17504600085216	78.2595238095238	6.75414877705562	69.0428571428571	4.0400247601266	22.25	1.80848874912482	122.835714285714	159.626190476191	0.44764298649203	1.09378112748043	P51797	65	0.810878488314114	27	0.383472469773921	48	0.899661679414014	39	0.451761512660271	113	66	1.10949013000023	1.17808069227658	1.1437854111384
Xl.10656	5.917	35.7055555555556	1.03407451656517	49.1539682539683	1.61887894535958	40.8353535353535	0.91185117034474	26.1666666666667	0.811627149978248	106.785786435786	84.8595238095239	0.89008730412815	1.56553412682185	Q9H939	128	0.625624565329176	112	0.623232151732651	76	0.558101227990382	139	0.63084232398183	204	251	0.892070514681171	1.01221081458654	0.952140664633857
Xl.10657	0.937	NA	0	NA	0	NA	0	NA	0	NA	NA	NA	NA	NA	0	0	0	0	0	0	0	0	0	0	NA	NA	NA
Xl.1066	2.095	628	51.3680673751361	812.5	75.5782273907665	829	52.2829052612604	876.5	76.7852188995016	2590.5	1440.5	1.46864866280483	1.47130758957361	A8MTQ0	3543	48.1985710342869	1653	25.6014089964816	1365	27.8991662039859	1295	16.3581798251338	4908	2948	0.578838036176204	0.63895623195512	0.608897134065662
Xl.10660	0.817	NA	0	NA	0	NA	0	NA	0	NA	NA	NA	NA	NA	0	0	0	0	0	0	0	0	0	0	NA	NA	NA
Xl.10661	0.87	78	15.363598890422	210	47.0389264588049	117	17.7687066859585	190	40.0815106883394	518	288	2.25573596304639	3.06171274024408	NA	90	2.83706865638437	52	1.86620214282649	88	4.16778752918499	194	5.67846908248739	178	246	1.46904711657437	3.04279421407531	2.25592066532484
Xl.10662	3.638	3	0.141311065195027	3.5	0.187483351746199	NA	0	NA	0	NA	6.5	NA	1.3267421874391	P50993	1	0.00788922931000318	1	0.00898178351840602	0	0	1	0.00732549166978304	1	2	0	0.81559432542225	0.407797162711125
Xl.10664	0.313	1	0.547486320744949	NA	0	NA	0	NA	0	NA	NA	NA	0	NA	0	0	0	0	0	0	0	0	0	0	NA	NA	NA
Xl.10665	0.516	6	1.99259556271127	5.5	2.07716189650592	10.5	2.68861617266665	2.5	0.889201201011201	16	11.5	0.330728205108305	1.04244029013072	NA	10	0.508964863124511	8	0.4635598271444	10	0.764686395624614	13	0.614374742333124	20	21	1.50243455104197	1.32534077881116	1.41388766492656
Xl.1067	3.607	9.03333333333333	0.429160264158107	4	0.216108181283273	6	0.21978311142556	3.5	0.17808676118949	11.5	13.0333333333333	0.810284102515345	0.50356055611816	Q9Y466	2	0.0159025636647528	5	0.0452621474835867	4	0.0477851222001386	4	0.0295324405152306	6	9	3.00486910208395	0.652475460337799	1.82867228121087
Xl.10670	0.915	23	4.307490735566	19	4.04659617155371	47	6.7868144074433	19	3.81102888512079	79	42	0.561534271651973	0.939432356323337	Q9NUP1	67	1.92757330693829	22	0.720587601763228	20	0.86449335403293	15	0.400709426568898	87	37	0.44848792568417	0.556087040060625	0.502287482872398
Xl.10672	0.421	NA	0	NA	0	1	0.31383914604592	NA	0	NA	NA	0	NA	NA	1	0.0609488068939123	2	0.138778825590007	0	0	0	0	1	2	0	0	0
Xl.10673	0.969	622	109.997855356606	846.5	170.239582216419	836.5	114.059477426192	747.5	141.57845004831	2614.5	1468.5	1.24126861917218	1.54766274000991	Q9UM13	6243	174.973361464639	6452	205.873744111824	3725	156.855748609194	7675	199.737304081944	9968	14127	0.896455022045705	0.970193187789178	0.933324104917441
Xl.10674	0.881	111	21.5905984581632	63.2	13.979721811853	174.333333333333	26.1453063540782	61.65	12.843012524789	310.733333333333	174.2	0.491216754199008	0.647491167923944	NA	62	1.93157844759857	35	1.24141420234207	33	1.54465026652844	70	2.02498075785756	95	105	0.799682906199757	1.6311886508445	1.21543577852213
Xl.10678	0.925	21.7091658341658	4.02178651456615	118.117852245793	24.8846288791651	35.6926967640204	5.09831704207661	24.5859819102466	4.87815458404219	79.0870269436446	139.827018079959	0.956816640429104	6.1874564423143	NA	1896	56.4303036709468	1031	34.9349980594752	674	30.1390468279157	1376	38.0272296586816	2570	2407	0.534093295043401	1.08851386205724	0.811303578550321
Xl.10679	0.894	41	7.85893954599545	71	15.47669376457	59	8.71974334299173	47	9.64872819996583	141	112	1.10653809641321	1.96931070330681	NA	44	1.3521179759987	8	0.279885178653223	75	3.46273084811146	89	2.53953449370789	119	97	2.56096798473064	9.07348687032251	5.81722742752658
Xl.1068	1.909	2	0.179531920789072	1.83333333333333	0.187151307595086	8	0.553698399100397	0.5	0.0480699653977768	9.83333333333333	3.83333333333333	0.0868161538409301	1.04244029013072	O95319	53	0.789115253502543	10	0.169508926126952	29	0.648721257110896	3	0.0414751554772683	82	13	0.822086829815419	0.244678297626674	0.533382563721046
Xl.10681	0.918	32	5.97344552133051	19	4.03337200105844	59	8.49177619676972	24	4.79819942192711	100	51	0.565040730083342	0.675217006107399	NA	32	0.959227030379446	11	0.375398142227367	18	0.810661405913701	12	0.334006466808758	50	23	0.84511943496111	0.889739264096999	0.867429349529054
Xl.10682	0.33	NA	0	NA	0	1	0.400382668137371	NA	0	NA	NA	0	NA	NA	0	0	0	0	0	0	0	0	0	0	NA	NA	NA
Xl.10683	0.565	30	9.09893195007977	17	5.86351219827834	59	13.7972576082028	26	8.44568022142745	124	47	0.612127457590289	0.644417633898991	Q92896	83	3.89321474820106	77	4.11196109070168	54	3.80556890392128	95	4.13767211082689	137	172	0.977487539232127	1.00625273915732	0.991870139194724
Xl.10684	0.483	1	0.354789272035547	1	0.403469052737457	NA	0	NA	0	NA	2	NA	1.13720758923351	NA	2	0.107979285878349	0	0	0	0	0	0	2	0	0	NA	NA
Xl.10685	5.071	1225.5	41.4130593849001	899	34.5480421361665	1915.5	49.9088720705293	1185	42.8878695618465	3846	2124.5	0.859323558770052	0.834230618295332	Q9NS87	1897	10.8049670666405	968	6.27710621967284	2480	21.2228331537177	3971	21.0018814640281	4377	4939	1.96417379366584	3.34579035769809	2.65498207568196
Xl.10687	2.759	1	0.062110626456386	3	0.21189802733475	3	0.143667575736135	2	0.133041774475326	5	4	0.926038974303257	3.41162276770054	Q14050	3	0.0310335668129554	0	0	0	0	0	0	3	0	0	NA	NA
Xl.10689	0.81	30	6.34678586641367	17	4.08998073089785	7	1.14183205357695	4	0.90632655747512	14	47	0.793747692259929	0.64441763389899	NA	24	0.808727616992326	31	1.18927072894977	5	0.253137565448148	33	1.03254068101397	29	64	0.313007198133745	0.868213314159168	0.590610256146456
Xl.1069	1.361	NA	0	NA	0	NA	0	NA	0	NA	NA	NA	NA	P32238	0	0	0	0	0	0	0	0	0	0	NA	NA	NA
Xl.10691	0.892	33.3257326007326	6.40224752664988	27.7539682539682	6.06341916680239	50.9194805194806	7.54237843641738	19.4107142857143	3.99380076903887	101.779401154401	61.0797008547008	0.529514768147317	0.947076654184786	NA	159	4.89632752357093	74	2.59437684771572	59	2.72973765429694	99	2.83081006034292	218	173	0.557507160449536	1.09113294887571	0.824320054662623
Xl.10693	0.848	56	11.3164389504923	35	8.04321266099848	64	9.97179475360998	25	5.4107054212474	114	91	0.542600961505813	0.710754743270945	NA	76	2.45379359560998	32	1.17625753495672	61	2.95903317143903	34	1.01930828141748	137	66	1.2059014159679	0.86656897076114	1.03623519336452
Xl.10694	0.498	1.16666666666667	0.401453322875563	2.36666666666667	0.926115410008408	2.86666666666667	0.76056627320874	0.166666666666667	0.0614227335638259	5.95000000000001	3.53333333333334	0.0807592128752838	2.3069068238737	NA	15	0.788074626773436	3	0.179442513733316	3	0.236806109612784	5	0.243920493233994	18	8	0.300486910208395	1.35932387570375	0.829905392956071
Xl.10695	0.939	NA	0	1	0.207535199650896	1	0.140709563882143	NA	0	NA	NA	0	Inf	NA	0	0	0	0	0	0	3	0.0817463274622035	0	3	NA	Inf	NA
Xl.10696	1.123	30	4.57782417791191	58	10.0648103681096	29	3.4119876527824	24	3.9223037126706	70	88	1.14956562327301	2.19860133918478	P09525	74	1.77675006763466	56	1.53077250044735	6	0.216441947852471	48	1.07013374132339	80	104	0.121819017652052	0.699080850361929	0.41044993400699
Xl.10697	0.897	1	0.19104037724991	NA	0	NA	0	NA	0	NA	NA	NA	0	Q50LG9	1	0.0306336218557699	0	0	0	0	0	0	1	0	0	NA	NA
Xl.10698	0.481	NA	0	NA	0	NA	0	NA	0	NA	NA	NA	NA	NA	0	0	0	0	0	0	0	0	0	0	NA	NA	NA
Xl.10699	0.412	NA	0	1	0.472998913767456	NA	0	NA	0	NA	NA	NA	Inf	NA	0	0	0	0	0	0	0	0	0	0	NA	NA	NA
Xl.1070	2.131	2	0.160828923879089	6	0.548687618410676	9	0.558018078070385	4	0.344497659105982	18	8	0.61735931620217	3.41162276770053	P48745	26	0.345210950640973	3	0.0453482439597782	8	0.159586726043398	2	0.024657180294306	34	5	0.462287554166761	0.543729550281501	0.503008552224131
Xl.10700	0.383	NA	0	NA	0	NA	0	NA	0	NA	NA	NA	NA	NA	0	0	0	0	0	0	0	0	0	0	NA	NA	NA
Xl.10701	0.379	1	0.452145694968784	NA	0	NA	0	NA	0	NA	NA	NA	0	NA	1	0.0667799000363823	0	0	0	0	0	0	1	0	0	NA	NA
Xl.10702	0.827	12.6666666666667	2.6246683994117	17.1666666666667	4.04517974700438	9.66666666666667	1.54440231119494	4	0.887695902726538	18.1666666666667	29.8333333333334	0.574782811636501	1.54121554856647	NA	20	0.661023136775013	18	0.677309510686744	14	0.695200799810246	18	0.552409793470629	34	36	1.05170418572938	0.81559432542225	0.933649255575815
Xl.10703	0.854	44	8.82901827786819	58	13.2351077791418	93	14.3884591160842	118	25.3591019799391	284	102	1.76246127367394	1.49904636762599	NA	35	1.12261834142124	15	0.547751218069969	59	2.84322784123708	68	2.02523395957783	94	83	2.53267538604219	3.6973609419142	3.11501816397819
Xl.10706	1.531	49.5	5.54048289383531	14	1.78201027734205	70.5	6.08419514971648	28.5	3.41648409198451	120.5	63.5	0.561534271651973	0.321634469682205	Q8N7M0	137	2.48536109399019	23	0.475034080291538	30	0.817684462648102	25	0.421125108986909	167	48	0.329000266651526	0.886515571111142	0.607757918881334
Xl.10708	2.562	903	60.398511400871	621.5	47.2736751996359	896.5	46.2338838622562	615	44.0560669990467	2075.5	1524.5	0.952895653981875	0.782696031792502	Q9NW97	4182	46.492637435341	2058	26.0479487853427	1171	19.5592686804406	1289	13.3062375278323	5353	3347	0.420696044780045	0.510836290315488	0.465766167547767
Xl.1071	4.396	656.585714285714	25.5947773318876	288.377380952381	12.7838265317514	1085.45833333333	32.6245614661377	350.233333333333	14.6220925138512	1804.34642857142	944.963095238095	0.448192768170326	0.49947012103225	P54098	259	1.70398146634576	252	1.88752906277109	178	1.7594651429668	339	2.07093753775264	437	591	1.0325611972412	1.09716855681803	1.06486487702962
Xl.10712	0.41	3.16666666666667	1.32353705263017	5.86666666666667	2.788463189846	11.0166666666667	3.55022241466686	4.5	2.01436603780293	22.0166666666667	9.03333333333334	0.567391504678996	2.10682669163261	NA	21	1.30988063496895	18	1.27824156591307	7	0.656003307906052	5	0.289590713243764	28	23	0.500811517013993	0.226553979283958	0.363682748148975
Xl.10715	1.421	23	2.77364815133208	21	2.87993427298806	34	3.16136068719303	23	2.97059531417338	70	44	0.939657194513597	1.03831997277843	P55039	2603	49.4239164701261	3785	81.8195104231813	3010	85.8667542278582	3959	69.7992393593353	5613	7744	1.73735228530017	0.853087961518279	1.29522012340922
Xl.10716	0.439	1	0.390349016840932	NA	0	5.5	1.65534064389368	1	0.418066350543763	7.5	NA	0.252556083900888	0	NA	19	1.11625480201095	14	0.936409430383878	14	1.23575773433204	9	0.490969425659767	33	23	1.10705703760988	0.524310637771445	0.81568383769066
Xl.10718	0.894	165	31.6274396363231	115	25.0678842665571	237	35.0267656320176	120	24.635050723317	469	280	0.703320739977155	0.792599228859722	NA	224	6.88350969599339	101	3.53355038049694	207	9.55713714078763	190	5.42147813263482	431	291	1.38841050029325	1.53428635475472	1.46134842752399
Xl.10719	0.637	32	8.60851332587348	31	9.48373960225737	62	12.8600147411155	23	6.62671262392523	105	63	0.515295880862297	1.10166985206997	NA	33	1.38800632973755	19	0.909827609086857	11	0.695129555620883	34	1.32787936804457	44	53	0.50081151701399	1.45948458233455	0.980148049674268
Xl.10720	0.981	2	0.349364359619101	41	8.14464592391423	3	0.404055903624869	1	0.187085757276974	4	43	0.463019487151627	23.312755579287	NA	2	0.0563234891757384	4	0.128247099152341	1	0.042311178086434	4	0.104597606320514	3	8	0.751217275520987	0.81559432542225	0.783405800471619
Xl.10724	0.385	1	0.445099268553686	2	1.01234053232307	6	2.05911086470648	NA	0	NA	3	0	2.27441517846702	NA	6	0.391755582841494	5	0.371673803501078	5	0.490489269353872	1	0.0606270090087167	11	6	1.25202879253498	0.16311886508445	0.707573828809714
Xl.10727	0.701	4	0.977821502956742	1	0.277996508519532	NA	0	NA	0	NA	5	NA	0.284301897308379	NA	1	0.0384225112922304	0	0	0	0	0	0	1	0	0	NA	NA
Xl.10730	1.69	535	54.2481194321571	195.5	22.5432961587654	935	73.099451037743	342.5	37.1949179301088	1653.5	730.5	0.508826227859142	0.415559034944209	O75955	384	6.36375829764454	165	3.11310952316307	170	4.23279207798543	283	4.35482880368038	554	448	0.665140296034207	1.39886784299695	1.03200406951558
Xl.10731	0.895	1	0.191467283120859	8	1.7419043796397	NA	0	NA	0	NA	9	NA	9.0976607138681	NA	0	0	0	0	0	0	0	0	0	0	NA	NA	NA
Xl.10732	0.496	9.5	3.28215841680465	5	1.96447129508258	19.5	5.19448078520964	6	2.220134611557	33.5	14.5	0.427402603524579	0.598530310122902	NA	3	0.158181885517834	1	0.0600293301338072	4	0.316877240201279	4	0.195838324064128	7	5	2.00324606805596	3.262377301689	2.63281168487248
Xl.10733	0.478	7	2.50950319822632	8.5	3.46536024270634	8	2.21131850184657	8.5	3.26362884320931	22.5	15.5	1.47587461529581	1.38089492978355	NA	8	0.435931243360176	4	0.248150985534549	7	0.573088391665138	7	0.354183437387354	15	11	1.31463023216173	1.42729006948893	1.37096015082533
Xl.10734	1.029	3	0.499601219805157	11	2.0832177620934	NA	0	NA	0	NA	14	NA	4.16976116052288	NA	1	0.0423035730389204	0	0	1	0.0635583497662017	0	0	2	0	1.50243455104197	NA	NA
Xl.10735	0.764	113	25.3456069089373	57	14.5391446216164	97	16.7751952972215	51	12.2514234585397	245	170	0.730329706538136	0.573635686604515	Q9P035	233	12.241425869214	51	3.05052273346637	100	7.89353698709279	57	2.78069362286754	333	108	0.644821695726171	0.91154659900134	0.778184147363755
Xl.10737	0.727	56	13.1999177854436	45	12.0624482273021	62	11.2679909079651	35	8.83574893549507	132	101	0.784145905660012	0.913827527062641	NA	15	0.556640052834908	54	2.28141849106003	4	0.223017399432799	114	3.92816972546857	19	168	0.400649213611193	1.72181024255808	1.06122972808464
Xl.10738	0.525	NA	0	2	0.742383057036921	NA	0	1	0.349583100740403	NA	NA	Inf	Inf	NA	1	0.0501134634461057	3	0.171160551561009	2	0.150584397907616	0	0	3	3	3.00486910208394	0	1.50243455104197
Xl.10739	0.45	NA	0	2	0.866113566543075	NA	0	2	0.815693901727608	NA	NA	Inf	Inf	NA	0	0	0	0	0	0	3	0.15981327032239	0	3	NA	Inf	NA
Xl.10743	4.775	2336.5	83.8513423613904	1629.5	66.5025576446988	3447	95.379955776532	2243.5	86.2308032289686	7948.5	3966	0.904076779307812	0.793100691913551	O00159	7652	46.2533835132817	4143	28.5109365356425	5048	45.8441003889715	7102	39.8612958913356	12700	11245	0.991151282496065	1.39810545477886	1.19462836863746
Xl.10745	0.428	10	4.00381351385909	7	3.18721697968538	24	7.40895030758873	15	6.43216569703429	48	17	0.8681615384093	0.796045312463459	NA	16	0.96119265954006	4	0.273576291429482	6	0.541548398212841	10	0.557818177149872	22	14	0.56341295664074	2.03898581355562	1.30119938509818
Xl.10746	0.93	NA	0	NA	0	NA	0	1	0.197345298805066	NA	NA	Inf	NA	NA	0	0	0	0	0	0	0	0	0	0	NA	NA	NA
Xl.10747	3.225	2	0.106271763344601	4	0.241706111593416	9	0.368724503679997	5	0.284544384323584	25	6	0.771699145252712	2.27441517846702	Q9UHD8	14	0.12336316970953	10	0.100319529769753	2	0.0264778697853789	4	0.0327280156836956	16	14	0.21463350729171	0.3262377301689	0.270435618730305
Xl.1075	2.014	89.8333333333333	7.64355964199918	138.5	13.4013227494531	140	9.18454779937762	75	6.83457526894409	271.5	228.333333333333	0.744138461493687	1.75328294369768	P20073	206	2.89093991378181	41	0.655063958702857	107	2.25606280206492	41	0.534266447506685	313	82	0.780390761948985	0.815594325422249	0.797992543685617
Xl.10750	0.407	1	0.421039848631865	1	0.478809711233887	NA	0	NA	0	NA	2	NA	1.13720758923351	NA	0	0	0	0	0	0	0	0	0	0	NA	NA	NA
Xl.10751	0.686	7	1.74860426931805	5	1.42037574688186	13	2.50385079636927	10	2.67538087301329	25	12	1.06850650881145	0.812291135166793	NA	9	0.353682821774459	7	0.313182510564045	10	0.590428101715519	50	1.82449913169663	19	57	1.66937172337997	5.82567375301605	3.74752273819801
Xl.10752	0.898	NA	0	3	0.651031912490619	1	0.147133942634	NA	0	NA	NA	0	Inf	NA	0	0	1	0.0348395694722305	0	0	0	0	0	1	NA	0	NA
Xl.10753	2.646	NA	0	NA	0	NA	0	NA	0	NA	NA	NA	NA	P10632	0	0	0	0	0	0	0	0	0	0	NA	NA	NA
Xl.10755	0.801	1	0.213936602238663	NA	0	1	0.164951661030377	NA	0	NA	NA	0	0	NA	2	0.0679406167229938	0	0	0	0	0	0	2	0	0	NA	NA
Xl.10756	0.865	16	3.16972427085631	24	5.40695174489318	41	6.26263294785968	25	5.30436785805525	89	40	0.846986866740781	1.70581138385027	NA	28	0.887414628375364	48	1.73195974336329	17	0.80949288496824	64	1.88343538472917	45	112	0.912192405989769	1.087459100563	0.999825753276385
Xl.10758	0.868	5.5	1.08582684465718	9.5	2.1328545489468	6	0.913315302894002	4.5	0.951486262095856	15	15	1.04179384609116	1.96426765413061	Q96T88	10	0.315909225387628	4	0.143863394631021	6	0.284779761129166	14	0.410669589039647	16	18	0.901460730625181	2.85458013897786	1.87802043480152
Xl.1076	2.057	3	0.249922049187898	1	0.0947377503510898	1	0.0642325136049258	NA	0	NA	4	0	0.379069196411172	Q8TD06	19	0.263113437035175	14	0.220721920529785	0	0	17	0.218595162854763	19	31	0	0.99036453801273	0.495182269006365
Xl.10760	0.266	NA	0	NA	0	NA	0	NA	0	NA	NA	NA	NA	NA	0	0	0	0	0	0	0	0	0	0	NA	NA	NA
Xl.10761	0.771	NA	0	NA	0	NA	0	NA	0	NA	NA	NA	NA	Q99969	0	0	0	0	0	0	0	0	0	0	NA	NA	NA
Xl.10765	0.739	60	13.9131165136538	123	32.4353084628953	148	26.4610142243967	205	50.911882567234	483	183	1.92403367971791	2.3312755579287	NA	155	5.68715681849266	94	3.92662441816433	118	6.50490675066505	144	4.90600737730611	273	238	1.14378888401905	1.24942109426387	1.19660498914146
Xl.10767	3.339	105	5.38878045261538	117	6.82852340199055	177	7.00399869598797	156	8.57467982948159	477	222	1.22425491518057	1.2671741708602	Q8IXI2	126	1.08197521693393	87	0.850538593213978	82	1.0579281733492	98	0.781402943878603	208	185	0.977774866551127	0.918715447027362	0.948245156789244
Xl.10768	1.053	26	4.23119057760911	74	13.6949581034589	16	2.00761679749793	24	4.18304564988517	59	100	2.08358769218232	3.23666775397231	NA	37	0.974578541141921	25	0.749692442821132	14	0.554036935697833	27	0.660360494351008	51	52	0.568488749042908	0.880841871456029	0.724665310249468
Xl.10769	0.648	21	5.55343763311196	57	17.1418310044984	24	4.8935659439012	31	8.78003852554022	80	78	1.79420051271255	3.08670631363383	NA	4	0.165629243593061	14	0.659983482714061	8	0.497694196474325	30	1.15345453580143	12	44	3.00486910208395	1.74770212590482	2.37628561399438
Xl.1077	1.472	201.5	23.4576688221627	103	13.6359931417362	259	23.2477626669165	146	18.2034950215706	516.5	304.5	0.783021372094257	0.581302142387353	Q8NES3	38	0.727168598176847	29	0.631796944567563	12	0.345007334631679	36	0.639670348313901	50	65	0.474453016118517	1.01246192121383	0.743457468666172
Xl.10770	2.35	396.226242690058	28.8930230464686	374.036666666667	31.0172774729888	595.25	33.467305727189	395.166666666667	30.861865547811	1312.00952380952	770.262909356725	0.922149688396896	1.07352136268689	Q9GZM8	775	9.36528915493742	645	8.87375035968093	236	4.28476545241663	658	7.3832501218274	1011	1303	0.45751555360762	0.832032660663318	0.644774107135469
Xl.10771	0.718	27	6.44402074737544	20	5.42828836969894	47	8.64893479500086	37	9.45773221710632	95	47	1.09351410795384	0.842375992024825	NA	4	0.150726869490858	1	0.042900138244726	3	0.169842942370094	3	0.104967327936686	7	4	1.12682591328148	2.44678297626676	1.78680444477412
Xl.10775	0.352	NA	0	2	1.10724745722836	NA	0	NA	0	NA	NA	NA	Inf	NA	0	0	0	0	0	0	0	0	0	0	NA	NA	NA
Xl.10777	2.332	NA	0	65	5.43177997885612	NA	0	NA	0	NA	NA	NA	Inf	NA	0	0	0	0	0	0	0	0	0	0	NA	NA	NA
Xl.10779	0.444	NA	0	3	1.31672670589319	NA	0	1	0.413358396145747	NA	NA	Inf	Inf	NA	1	0.0581674129285155	0	0	0	0	0	0	1	0	0	NA	NA
Xl.1078	1.765	527.5	51.2147862336525	308.5	34.0618175284256	707.5	52.9628008177748	324.5	33.7426917846385	1464.5	836	0.637101725430543	0.665077803371638	P37198	2881	45.5803991312007	1207	21.7405306088273	297	7.05971025754419	377	5.53832471448057	3178	1584	0.15488478363744	0.254746529150114	0.204815656393777
Xl.10780	0.759	NA	0	NA	0	NA	0	NA	0	NA	NA	NA	NA	NA	0	0	0	0	0	0	0	0	0	0	NA	NA	NA
Xl.10782	0.581	2	0.589890596878379	3	1.00624209538137	NA	0	NA	0	NA	5	NA	1.70581138385027	NA	2	0.0893791954755239	0	0	0	0	1	0.041496230251393	2	1	0	Inf	Inf
Xl.10783	2.125	NA	0	NA	0	NA	0	NA	0	NA	NA	NA	NA	P03952	0	0	0	0	0	0	0	0	0	0	NA	NA	NA
Xl.10784	0.893	NA	0	NA	0	1	0.147957760901828	NA	0	NA	NA	0	NA	NA	0	0	0	0	3	0.138654574148933	1	0.0285640367732568	3	1	Inf	Inf	Inf
Xl.10786	0.724	14.0833333333333	3.33337752169033	24.3333333333333	6.54968477461786	35.8333333333333	6.53939924133205	33	8.36536908885012	110.833333333333	38.4166666666666	1.2792259319445	1.96487938494784	NA	77	2.87928693996152	18	0.7662927754836	64	3.59558664391655	46	1.5971814337577	141	64	1.24877676969722	2.08429660941242	1.66653668955482
Xl.10787	0.258	NA	0	1	0.755331598729426	NA	0	NA	0	NA	NA	NA	Inf	NA	2	0.184379723999823	0	0	2	0.277018467848917	0	0	4	0	1.50243455104197	NA	NA
Xl.10789	0.856	NA	0	NA	0	NA	0	NA	0	NA	NA	NA	NA	NA	0	0	0	0	1	0.0480850833929888	0	0	1	0	Inf	NA	NA
Xl.10790	3.129	1193.72063492064	65.3754585689796	911.533333333334	56.7707133046187	1310.05952380952	55.3190450927894	1007.37619047619	59.0875322615305	3201.95238095238	2105.25396825397	1.06812278054366	0.868379580767579	O14733	7955	71.5593040817907	8636	88.4436305737253	7211	97.4578850241508	10639	88.8646290981398	15166	19275	1.36191773068054	1.00476007737	1.18333890402527
Xl.10792	3.031	11.3333333333333	0.640751064045721	11.5	0.739382663619336	13.6666666666667	0.595752501913409	6.5	0.393583745059923	26	22.8333333333333	0.660649756057809	1.15393123025166	Q6ZWL3	21	0.198019909435641	8	0.0858830686507476	12	0.170006830703034	13	0.113824333092274	33	21	0.858534029166842	1.32534077881116	1.091937403989
Xl.10793	0.905	37	7.00601003375387	38	8.18261988281026	53	7.73778217206918	50	10.1398413198183	149	75	1.31043251080649	1.16794292948307	NA	125	3.79745804611034	95	3.28575048462974	52	2.37345978463714	68	1.91820086948615	177	163	0.62501277323346	0.583793832933819	0.60440330308364
Xl.10794	2.381	562	40.4477651142213	367	30.0375169077255	689	38.2339383680781	449	34.6096079050952	1566	929	0.905206457464793	0.742624884784164	O00391	999	11.9246985911465	604	8.20817987086957	482	8.64419435627251	725	8.03567064640166	1481	1329	0.724898351954187	0.978983254852865	0.851940803403526
Xl.10796	1.267	110.5	14.9452530642819	76.5	11.7663612976501	86.5	9.02046034884076	74.5	10.7916882618067	207.5	187	1.19635670957675	0.787297561777048	P08574	115	2.51220808743425	11	0.273576291429482	15	0.492316725648037	9	0.18255867615814	130	20	0.195969724048953	0.667304448072749	0.431637086060851
Xl.10797	3.052	1078	60.5273753040092	587	37.4809794564799	1715	74.2452722910698	776	46.6645331722282	3428	1665	0.628518580809906	0.619240125120662	Q9HC07	67	1.83569831754216	41	1.27890524273857	22	0.905617383678047	28	0.712339025474379	89	69	0.493336718252588	0.556991246629828	0.525163982441208
Xl.10799	1.598	428.833333333333	45.9863955909077	278.833333333333	34.0036294624507	558.666666666666	46.1918327270373	313.166666666666	35.9673539114403	1334.33333333333	707.666666666666	0.778651804616266	0.739428020516002	Q8WUA8	2910	51.453953255415	2065	41.5694059709465	1286	34.1634946893482	1376	22.5915688864906	4196	3441	0.66396248544329	0.543466242993229	0.603714364218259
Xl.108	1.166	1	0.146966739616783	1	0.167131691657111	5	0.566579247364204	2	0.314804679054394	7	2	0.555623384581952	1.13720758923351	Q02548	0	0	1	0.0272015546490601	2	0.071794517339817	0	0	2	1	Inf	0	Inf
Xl.1080	4.616	268.802380952381	9.97895171398325	355.883766233766	15.0244899394908	278.421428571429	7.96940809457441	265.136904761905	10.5417840502327	740.724675324676	624.686147186147	1.32278130635694	1.50561806190898	P27037	14757	90.0544884145288	21260	147.706140425994	17148	157.223088505629	22385	126.843023085011	31905	43645	1.74586621137546	0.858752538785372	1.30230937508042
Xl.10801	2.292	3	0.224297406273781	40	3.40096950213249	11	0.63411391157882	NA	0	NA	43	0	15.1627678564469	O43292	7	0.0866250032975107	3	0.0422663244673661	5	0.0929631413845035	2	0.0229814495946929	12	5	1.07316753645855	0.543729550281499	0.808448543370026
Xl.10803	1.383	229	28.3746760752247	94	13.2453376228388	251	23.9795346361666	97	12.8723929177188	448	323	0.536807453231569	0.466801368506333	Q9BS18	267	5.31396634281363	195	4.41845212023583	20	0.598043942810288	52	0.960977193710466	287	247	0.112541913935728	0.2174918201126	0.165016867024164
Xl.10804	0.673	64	16.2960564296624	33	9.55556200829469	17	3.33751377154628	11	2.99976583473377	46.5	97	0.89880253388257	0.586372663198531	P49366	53	2.11973797291474	14	0.637473814135819	7	0.420629679012066	11	0.408508591397069	60	25	0.198434752024412	0.640824112831767	0.419629432428089
Xl.10807	2.9	551.5	32.5885568771837	224.5	15.0860557000024	453.5	20.6618166207235	162	10.2524285234384	792	776	0.496201699571535	0.462924938862961	Q8WXE1	909	8.9998601450248	435	4.90330759411098	244	3.62958746324437	404	3.71411581430097	1153	839	0.403293762875953	0.757471511426641	0.580382637151297
Xl.10809	0.781	102	22.3803435033332	114	28.4453431265427	126	21.3161476839332	103	24.2044893374357	298	216	1.13550017087185	1.27099671737863	NA	115	4.00877913595334	173	6.86575648859768	207	10.8412709064345	633	20.4889733881456	322	806	2.70438219187556	2.98422663579355	2.84430441383455
Xl.1081	1.64	12.25	1.27999964958312	16.95	2.01411013073393	10.2	0.821761012774628	5	0.559546121611926	23.7	29.2	0.680911010517098	1.57352397040882	P23409	34	0.583239782295519	48	0.937427011475159	51	1.31441940069448	51	0.812345160497719	85	99	2.25365182656296	0.866568970761139	1.56011039866205
Xl.10810	2.321	134	9.89343871808903	131	10.9990079163538	314	17.8749039519148	279	22.0616909439684	807	265	1.23422710428635	1.11174771783277	Q6PIW4	26	1.39857941103719	5	0.306204656462356	18	1.45472817428183	10	0.499477560457133	44	15	1.04014699687521	1.6311886508445	1.33566782385985
Xl.10811	0.779	17.9027777777778	3.93822544053621	19.5416666666667	4.88856622322732	31.8055555555556	5.39454397217606	19.5456349206349	4.60491966917217	71.9206349206349	37.4444444444445	0.853625383892205	1.24131193021843	NA	82	2.85843381867977	38	1.50808524027001	51	2.67103775955632	47	1.5212981820582	133	85	0.934441001257814	1.00876140249594	0.971601201876876
Xl.10814	2.242	82.7777777777778	6.32696985344984	40.75	3.54200658485362	120.729166666667	7.11485090890296	48.6833333333333	3.98523955220731	213.745833333334	123.527777777778	0.560129734724377	0.55982668906227	Q9UNT1	80	1.01221842437538	27	0.388934097526419	40	0.760395966991416	23	0.270218006919731	120	50	0.751217275520984	0.694765536470805	0.722991405995895
Xl.10815	1.98	1079	93.3842993162774	786	77.3596890116883	1444	96.3587621317272	1073	99.4590405174686	3629	1865	1.03217432766003	0.828401450544525	Q6NXT6	4283	61.0413412273735	2807	45.545598106559	2461	52.6966696406482	3842	50.843513323558	6744	6649	0.863294753704016	1.11632112514153	0.989807939422774
Xl.10816	0.425	NA	0	1	0.458530711699275	NA	0	NA	0	NA	NA	NA	Inf	NA	0	0	0	0	0	0	0	0	0	0	NA	NA	NA
Xl.10817	2.106	662	53.8663108149468	808	74.7670685648295	842	52.8254169841642	738	64.3143268669845	2415	1470	1.21748829519442	1.38801167991039	Q9Y330	2592	34.8409201708386	2813	43.0479381708015	1875	37.8661763995682	3790	47.3037998625508	4467	6603	1.0868305490755	1.09886331082486	1.09284692995018
Xl.10819	2.314	994	73.6106478318107	637	53.6455172535809	1479	84.4489061528982	917	72.7303562117324	3310	1631	0.861235029854041	0.728773877607393	Q00537	2996	36.3843673750835	1950	26.9609775190861	1665	30.3796537224453	2737	30.8638440438811	4661	4687	0.834964461777332	1.14475983009266	0.989862145934997
Xl.1082	1.856	NA	0	NA	0	NA	0	NA	0	NA	NA	NA	NA	Q9Y261	0	0	0	0	0	0	0	0	0	0	NA	NA	NA
Xl.10820	0.5	21	7.1972551725131	19	7.40527099394329	14	3.6995358535893	10	3.67062255777424	35	40	0.992184615324917	1.02890210454461	NA	18	0.942312089441952	19	1.13241043488132	17	1.33710878320647	47	2.28466387698383	35	66	1.41896596487298	2.01752280499188	1.71824438493243
Xl.10823	1.917	423	37.8125411477885	311.5	31.6660065702075	384	26.4666101754656	212.5	20.3444781827602	830	734.5	0.76868469546657	0.837447196326807	Q9NXR1	1093	15.9814459325472	501	8.3399152542408	304	6.67828661443653	417	5.66153455248331	1397	918	0.417877496355683	0.678847971459237	0.54836273390746
Xl.1083	3.974	1029	44.3716033534401	658	32.2667623368652	1627.5	54.1105992677097	933	43.0887122094031	3467	1687	0.796308168686576	0.727193968625512	Q13705	905	6.55256122127797	841	6.93244619739385	893	9.71425566669897	1515	10.1853824334513	1798	2356	1.48251276693976	1.46923353509478	1.47587315101727
Xl.10830	1.614	285	30.259304363106	195	23.5444440719191	387	31.6808367706466	178	20.2407315763263	909	480	0.638895106302244	0.778089403159774	Q8N4H0	1202	20.5710940405126	1005	19.5815464636128	508	13.0620757064172	856	13.6028179512237	1710	1861	0.634972339375476	0.694675365732783	0.664823852554129
Xl.10831	0.377	30	13.6363303761142	28	14.4735158334784	55	19.2757173121838	35	17.0386988756098	117	58	0.883946293653102	1.06139374995128	NA	70	4.69598702086505	31	2.36765568463684	105	10.5831197270885	100	6.22918239014045	175	131	2.25365182656297	2.63094943684597	2.44230063170447
Xl.10832	2.214	917	70.9756419451382	676	59.5012978641381	1244	74.2389760269889	862	71.456112122886	2969	1593	0.962514785992048	0.83833405705764	Q5TF39	1229	15.7198194792886	766	11.1545600290872	476	9.1474108728959	799	9.48952884331855	1705	1565	0.581903048247337	0.850730895577519	0.716316971912428
Xl.10836	3.272	181	9.47944453825293	120	7.14702515179188	82	3.31123319064708	31	1.73883403562044	219	301	0.525131857379286	0.753949782917247	O60602	175	1.52010839119854	87	0.860367039180006	96	1.25286219059137	84	0.677513562006743	271	171	0.824192668000169	0.78747038316631	0.80583152558324
Xl.10837	3.038	1020	57.5347211194972	746	47.8529170981748	1337	58.1477409509181	746	45.0672223189529	3198	1766	0.775046830400405	0.831722413302157	Q9NVJ2	5424	50.7215387728967	4447	47.3443188817871	1576	22.1423909880233	2373	20.6050027679682	7000	6820	0.436548092264409	0.435215951029232	0.43588202164682
Xl.10839	0.372	1	0.460653812884863	NA	0	1	0.355178173347667	NA	0	NA	NA	0	0	NA	0	0	2	0.154519942381467	1	0.101958186083282	0	0	1	2	Inf	0	Inf
Xl.10843	0.497	NA	0	NA	0	NA	0	NA	0	NA	NA	NA	NA	NA	0	0	0	0	0	0	0	0	0	0	NA	NA	NA
Xl.10844	0.47	NA	0	1	0.414628835047217	3	0.843359237140419	2	0.780983522930689	7	NA	0.926038974303255	Inf	NA	1	0.0553139171999468	3	0.188922495590925	0	0	3	0.154084115348569	1	6	0	0.815594325422253	0.407797162711126
Xl.10845	0.606	21	5.93832935025833	14	4.5020754696546	26	5.66878431125188	20	6.05713293362085	54	35	1.06850650881145	0.758138392822343	Q8N5C6	6	0.264111496540287	3	0.150343727722508	3	0.198405118864765	10	0.408731637311018	9	13	0.751217275520987	2.7186477514075	1.73493251346424
Xl.10846	0.474	NA	0	NA	0	NA	0	NA	0	NA	NA	NA	NA	NA	0	0	0	0	0	0	0	0	0	0	NA	NA	NA
Xl.10847	2.41	409.5	29.1175261128642	276	22.317698125446	508	27.8506848491904	355	27.0346682159721	1145	685.5	0.970700302788352	0.766469583952257	P16118	542	6.33046846807041	337	4.4812014525226	121	2.12333000117343	199	2.15820074977603	663	536	0.33541435549092	0.481612079403642	0.408513217447281
Xl.10848	0.864	5.14285714285714	1.0200191571022	2.30952380952381	0.5209140374174	1.3	0.198801116470986	NA	0	NA	7.45238095238095	0	0.510690445165049	NA	2	0.0634553595583806	9	0.325093904750618	9	0.429018860921861	17	0.500828960783046	11	26	6.76095547968887	1.54056705913092	4.15076126940989
Xl.1085	2.888	1541.5	91.4668979061877	1486.5	100.305577821992	2123.66666666667	97.1579562525453	1674.83333333333	106.434920599819	5435.33333333333	3028	1.09548332123372	1.09663255361376	O95409	8171	80.8997329427916	3617	40.7707208457458	6886	102.431718327462	5742	52.7882500141489	15057	9359	1.26615644578081	1.29475881022244	1.28045762800162
Xl.10850	0.832	48	9.88633952268283	66	15.4588779605344	77	12.2280331699166	108	23.8237521778616	230	114	1.94828979009255	1.56366043519608	Q9NQT8	154	5.06134744603101	74	2.76888650114951	309	15.258065407943	320	9.76557024032781	463	394	3.01462517059721	3.52689438020432	3.27075977540077
Xl.10851	0.409	34	14.2453531182585	20	9.52936686905583	11	3.55351854606028	8	3.58985091224864	37	54	1.01022433560355	0.668945640725598	NA	72	4.49101931989356	21	1.49128182689858	52	4.87316743015924	29	1.67962613681383	124	50	1.08509162019698	1.12629692558311	1.10569427289004
Xl.10852	0.483	NA	0	NA	0	1	0.27355337574603	NA	0	NA	NA	0	NA	NA	0	0	0	0	0	0	0	0	0	0	NA	NA	NA
Xl.10853	2.675	357	22.8697827911631	168	12.2389132019919	595	29.388836220102	120	8.23317209220389	874	525	0.280146244327034	0.535156512580479	Q99583	424	4.51512657943046	118	1.43058637537916	299	4.78377587359439	300	2.96638507572617	723	418	1.05949983670177	2.07354489514131	1.56652236592154
Xl.10855	3.1	NA	0	NA	0	NA	0	NA	0	NA	NA	NA	NA	Q8TE85	0	0	0	0	1	0.0138465691254253	0	0	1	0	Inf	NA	NA
Xl.10859	0.855	4	0.801699267336463	4	0.911698491097973	4	0.618134645545414	2	0.429312579856636	13	8	0.694529230727441	1.13720758923351	NA	6	0.192238531908012	3	0.109430516571793	3	0.144412906190091	4	0.119001211125306	9	7	0.751217275520986	1.087459100563	0.919338188041991
Xl.1086	1.47	4	0.466294471818147	8	1.06054722433846	4	0.359527293837639	1	0.124851107407287	8	12	0.34726461536372	2.27441517846703	P11161	4	0.0766441205646322	0	0	1	0.0287881937176325	0	0	5	0	0.375608637760493	NA	NA
Xl.10860	4.767	1248.47225829726	44.8798456589901	635.809523809524	25.9919723556665	1516.67857142857	42.0375704498982	674.777380952381	25.9791595972271	2900.07658730159	1884.28178210678	0.617998597901607	0.579145760731018	Q9UM21	2479	15.0031578017123	2372	16.3436419320869	1083	9.84759477873243	2785	15.6506921593899	3562	5157	0.656368139886427	0.957601263196023	0.806984701541225
Xl.10861	0.787	40	8.70969343802638	30	7.4285471082157	36	6.04389593071406	25	5.83008665466048	97	70	0.96462393156589	0.852905691925135	NA	47	1.62484631774844	27	1.06268903769895	45	2.33734332247523	67	2.1507574434071	92	94	1.43850116589125	2.0238822149367	1.73119169041397
Xl.10868	1.408	3	0.365120493735445	3	0.415217796460636	1	0.0938396878446962	NA	0	NA	6	0	1.13720758923351	P56470	5	0.09857557537314	1	0.0224453984898432	0	0	2	0.0366126792803144	5	3	0	1.6311886508445	0.815594325422248
Xl.1087	1.29	NA	0	NA	0	NA	0	NA	0	NA	NA	NA	NA	P20142	0	0	0	0	0	0	0	0	0	0	NA	NA	NA
Xl.10872	0.33	5.58333333333333	2.89932717988443	1.5	0.88579796578269	8.61666666666667	3.44996399045034	6.78333333333333	3.77258429549019	19.85	7.08333333333333	1.09351410795384	0.305518456809003	NA	6	0.451021171014951	10	0.855802757805046	11	1.24232128273783	11	0.767786660241158	17	21	2.75446334357694	0.897153757964474	1.82580855077071
Xl.10876	0.973	51	8.98203919635315	51	10.2144431408857	65	8.82652439007872	41	7.73358298400533	146	102	0.876175337225387	1.13720758923351	Q8WUM0	185	5.25027065000464	45	1.45395337845872	152	6.48110583830844	116	3.05682201085189	337	161	1.23443271220746	2.10242092775513	1.66842681998129
Xl.10878	0.912	235	44.1560924587661	118	25.2141613944283	382	55.3423674839879	160	32.1984434892477	685	353	0.581804591185291	0.571023385232147	NA	95	2.86528367388614	47	1.61387495376198	37	1.67664572670286	90	2.52051176341794	132	137	0.585158719879505	1.56177636782984	1.07346754385467
Xl.1088	1.944	NA	0	1	0.1002446257573	NA	0	NA	0	NA	NA	NA	Inf	P0DJD7	0	0	0	0	0	0	0	0	0	0	NA	NA	NA
Xl.10881	0.471	55.1944444444444	20.0813113321082	26.3944444444444	10.9206623000163	97.6944444444444	27.4055277463384	37.5333333333333	14.6253397029504	187.880158730159	81.5888888888888	0.53366385928855	0.543822169748205	NA	142	7.62440551001465	30	1.83386305243938	78	6.29227662685396	84	4.18792723767904	220	114	0.825280950572351	2.2836641111823	1.55447253087733
Xl.10882	0.351	NA	0	NA	0	NA	0	NA	0	NA	NA	NA	NA	NA	0	0	0	0	0	0	0	0	0	0	NA	NA	NA
Xl.10884	0.815	56	11.7746505889785	58	13.8684442250149	22	3.56659898242615	23	5.17940606311702	78	114	1.4521974824301	1.17782214599185	Q14833	258	8.64414290048084	269	10.2608305510088	117	5.88957092273531	206	6.40872522428827	375	475	0.681336598728336	0.624581528018528	0.652959063373432
Xl.10887	2.624	NA	0	NA	0	1	0.0503530032337394	NA	0	NA	NA	0	NA	O43511	1	0.0108579170799896	0	0	1	0.0163133097733251	2	0.0201640941073435	2	2	1.50243455104197	Inf	Inf
Xl.10889	2.134	788	63.2775145706735	327	29.8614365784474	1003	62.1005901250179	365	31.391219156223	1686	1115	0.505489868824559	0.471912286395126	Q96AD5	4	0.264707685020062	13	0.97944017653986	5	0.497132464875595	4	0.2457925692543	9	17	1.87804318880246	0.250952100129923	1.06449764446619
Xl.10892	3.091	1140	63.2009281682991	876.5	55.2599229187564	1745	74.5908636191863	1143	67.8667354179222	3851	2016.5	0.909853192803971	0.874353028037873	Q8NE86	5583	51.664560560439	3460	36.4526591345369	4242	58.9781761861747	5974	51.3325134363368	9825	9434	1.14155962126456	1.40819667632154	1.27487814879305
Xl.10894	2.667	406	26.086789151716	238	17.3904692494869	479	23.7302168550709	261	17.9608640341034	981	644	0.756877366262473	0.666638931619645	O75127	577	6.15558552362291	470	5.70846599365593	437	7.00439381424537	804	7.96437690833722	1014	1274	1.13789237227962	1.39518688859466	1.26653963043714
Xl.10898	0.81	94	19.8865957147628	54	12.9917034981461	77	12.5601525893464	47	10.6493370503327	154	148	0.84786685309584	0.653289466155422	Q9Y5U9	31	1.04340718667638	23	0.881349108784301	4	0.202277549428141	6	0.18751913004533	35	29	0.193862522715093	0.212763737066673	0.203313129890883
Xl.109	2.316	1334	98.7040299380343	1040	87.5088836662692	1723	98.296019549321	1551	122.908799376249	4640	2374	1.25039447110652	0.886578630286997	P38432	5058	62.1989221453798	8108	113.513045994568	1296	23.9444352176255	6976	79.6549381985396	6354	15084	0.384965436565915	0.701724964744153	0.543345200655034
Xl.1090	2.716	NA	0	NA	0	NA	0	NA	0	NA	NA	NA	NA	P09529	0	0	0	0	0	0	0	0	0	0	NA	NA	NA
Xl.10904	0.931	NA	0	1	0.209318531119433	1	0.141918668620121	NA	0	NA	NA	0	Inf	NA	0	0	0	0	0	0	1	0.0274687457567243	0	1	NA	Inf	NA
Xl.10905	0.751	52	11.8653626583819	50	12.9744042924229	124	21.8157906527047	80	19.550586193205	261	102	0.896166749325729	1.09346883580145	NA	108	3.90403035823053	27	1.11117176814885	111	6.02848204570349	58	1.94679231640567	219	85	1.54416884412647	1.75201743979593	1.6480931419612
Xl.10907	0.854	216	43.3424533640802	113	25.7856410179832	239	36.9767927821949	126	27.0783631311214	518	329	0.732306971310941	0.594928044367532	Q5BKU9	1052	33.742699862147	766	27.9718288694398	229	11.0355792481914	402	11.9727066433866	1281	1168	0.327050867099442	0.428027309164157	0.377539088131799
Xl.10909	0.444	NA	0	NA	0	NA	0	NA	0	NA	NA	NA	NA	NA	0	0	0	0	0	0	0	0	0	0	NA	NA	NA
Xl.10911	1.32	NA	0	2	0.29526598859423	NA	0	NA	0	NA	NA	NA	Inf	Q6ZS82	0	0	0	0	0	0	0	0	0	0	NA	NA	NA
Xl.10912	0.948	217	39.2255468262845	185	38.0295118221049	300	41.8121140776368	177	34.2668878020063	685	402	0.81954449225838	0.969508774231335	NA	1876	54.5610333269476	1631	54.0047198623226	1061	46.3618437575837	1656	44.7210801452155	2937	3287	0.84972444491233	0.828095771244172	0.838910108078251
Xl.10913	1.112	2	0.308207227325843	2	0.350495597971568	NA	0	1	0.165045978317187	NA	4	Inf	1.13720758923352	NA	6	0.149955888061237	1	0.0284538001316256	4	0.150199271570257	1	0.0232067579240527	10	2	1.00162303402798	0.81559432542225	0.908608679725117
Xl.10917	0.883	30	5.82207990010767	10	2.20697114917545	7	1.04743370713174	3	0.623548565873313	11	40	0.595310769194949	0.379069196411172	NA	7	0.217388382215893	5	0.176781290012695	1	0.046658830919468	1	0.0288363633950358	8	6	0.21463350729171	0.16311886508445	0.18887618618808
Xl.10919	0.775	13.6108703130375	3.00955166706341	19.4420622635019	4.88875177393378	18.9734586019416	3.23470001679609	14.5049384825701	3.43497770279027	45.8796391602894	33.0529325765394	1.06191538162867	1.62441197718463	NA	83	2.91408289536007	83	3.31764494253285	55	2.90122934292069	90	2.93405680723622	138	173	0.995589160329019	0.88437938901208	0.93998427467055
Xl.1092	1.755	976.5	95.3482522854299	669.5	74.3414144616139	839	63.1646434912785	463	48.4187533974208	1707	1646	0.766548352388093	0.779683032249705	P26641	2962	47.4249623459905	2670	48.6699842546365	764	18.3785338068897	1942	28.8717670787671	3726	4612	0.387528695812312	0.593215048677906	0.490371872245109
Xl.10920	0.741	8	1.85007523231491	9	2.36690954419666	24	4.27939369992979	10	2.47680334532674	47	17	0.578774358939533	1.27935853788771	NA	7	0.256198043460428	3	0.125004897207479	5	0.274943423145929	1	0.0339844282708037	12	4	1.07316753645855	0.271864775140749	0.672516155799651
Xl.10921	4.624	315.5	11.6922784176135	151	6.3637993995028	407	11.6296271966977	165	6.54901299775896	782	466.5	0.563131808697925	0.544273679791634	Q14554	259	1.61243181440576	134	0.949761140855632	91	0.851174391867907	193	1.11568373745346	350	327	0.527882409825556	1.1746992896007	0.851290849713128
Xl.10922	1.056	118	19.1485414492367	70	12.9178870009976	155	19.3935354879039	107	18.596430572057	428	188	0.958898421778532	0.674614671579205	Q15262	257	6.75117263602577	283	8.46370523108807	189	7.45939245280268	451	11.0008142448531	446	734	1.10490323014371	1.29976339493086	1.20233331253728
Xl.10924	0.891	NA	0	17	3.71816430081623	NA	0	1	0.205983308517073	NA	NA	Inf	Inf	NA	0	0	0	0	0	0	0	0	0	0	NA	NA	NA
Xl.10925	1.148	120	17.9125315393556	109	18.5029923514538	119	13.6960168795771	88	14.0685882005284	284	229	1.02720289586579	1.03296356022045	Q8N668	275	6.50161567088085	221	5.94851933025943	110	3.90730080861093	171	3.75393639087117	385	392	0.600973820416789	0.631070722385541	0.616022271401165
Xl.10930	0.853	23	4.62057915948756	22	5.02609865696157	35	5.42135969166076	15	3.22739380812506	72	45	0.595310769194949	1.08776378100597	NA	11	0.353209350794841	7	0.255897210165145	8	0.385944678098381	10	0.298154732145824	19	17	1.09267967348507	1.16513475060321	1.12890721204414
Xl.10932	0.433	5	1.97879005072943	7	3.15041308846499	3	0.915424576110847	4	1.69543767102736	8	12	1.85207794860651	1.59209062492692	NA	3	0.178395797865954	3	0.2031012630085	1	0.0893426701581699	2	0.110432158397216	4	5	0.500811517013992	0.543729550281498	0.522270533647745
Xl.10936	3.111	7.5	0.413122513001854	27.5	1.72262220925274	11	0.467177462339651	12	0.70793106225154	29.5	35	1.51533650340533	4.16976116052288	O94973	0	0	1	0.039923812864111	2	0.105373053559755	0	0	2	1	Inf	0	Inf
Xl.10939	0.695	2	0.49313156372135	NA	0	1	0.190109756094003	2	0.528147130614998	3	NA	2.77811692290977	0	NA	4	0.155318548958791	1	0.0442070298733732	2	0.116677977186696	1	0.0360550027084951	6	2	0.751217275520987	0.815594325422251	0.783405800471619
Xl.1094	1.279	NA	0	NA	0	NA	0	NA	0	NA	NA	NA	NA	P19883	0	0	0	0	0	0	0	0	0	0	NA	NA	NA
Xl.10942	0.418	NA	0	3	1.3986283670253	NA	0	NA	0	NA	NA	NA	Inf	NA	0	0	0	0	0	0	0	0	0	0	NA	NA	NA
Xl.10944	0.41	1	0.417959069251632	NA	0	1	0.322259220695932	NA	0	NA	NA	0	0	Q99643	0	0	4	0.282850064020312	0	0	2	0.115345453580143	0	6	NA	0.407797162711124	NA
Xl.10945	0.929	133.02	24.5368517875773	107	22.4453004462051	215.04	30.5838916636877	99.02	19.5621660748549	405.06	240.02	0.639623181051255	0.914758773477569	NA	158	4.68350599223817	67	2.26108453604104	24	1.06885993256973	32	0.880777417024511	182	99	0.228217906487388	0.389537588261372	0.30887774737438
Xl.10947	0.7	1	0.244804597704527	1.33333333333333	0.371191528518461	NA	0	NA	0	NA	2.33333333333333	NA	1.51627678564469	NA	0	0	0	0	0	0	0	0	0	0	NA	NA	NA
Xl.10948	1.939	675.920188145188	59.7358735520762	379.048745698746	38.0955821206469	1095.68122710623	74.6613126019342	588.156299256299	55.6704430001853	2386.64861249861	1054.96893384393	0.745639757192577	0.637733741140257	P13686	3130	45.5160006165634	1380	22.846877194974	831	18.1558398504015	919	12.4090195209701	3961	2299	0.398889173136063	0.543138539900758	0.47101385651841
Xl.10949	0.946	24	4.34748122773367	23	4.73798911930276	39.1	5.46103336889693	10	1.9400753476608	60.1	47	0.35525791853066	1.08982393968212	NA	35	1.01995344339862	23	0.763076614066726	21	0.919447976289794	47	1.27178108460333	56	70	0.901460730625186	1.66664927368895	1.28405500215707
Xl.1095	0.837	NA	0	1	0.232826227565343	NA	0	NA	0	NA	NA	NA	Inf	NA	0	0	0	0	0	0	0	0	0	0	NA	NA	NA
Xl.10951	0.383	NA	0	NA	0	NA	0	NA	0	NA	NA	NA	NA	NA	0	0	0	0	0	0	0	0	0	0	NA	NA	NA
Xl.10952	0.346	NA	0	NA	0	NA	0	NA	0	NA	NA	NA	NA	NA	0	0	0	0	0	0	0	0	0	0	NA	NA	NA
Xl.10953	0.971	40	7.05924689570212	11	2.20765301461803	50	6.80361897452792	19	3.59123731193154	103	51	0.527842215352855	0.312732087039216	NA	52	1.46581880579859	33	1.05905591278374	14	0.592926066761239	23	0.602014540416362	66	56	0.404501609895916	0.568444529839752	0.486473069867834
Xl.10955	0.679	1	0.252375873922193	1	0.287003759163758	NA	0	NA	0	NA	2	NA	1.13720758923351	NA	0	0	0	0	0	0	0	0	0	0	NA	NA	NA
Xl.10956	1.062	NA	0	2	0.36699727395893	NA	0	NA	0	NA	NA	NA	Inf	P61626	0	0	0	0	0	0	0	0	0	0	NA	NA	NA
Xl.10958	0.821	195	40.701373430777	213	50.5584563661107	260	41.842671042858	157	35.0966955889498	678	408	0.838777609416987	1.24218059747046	NA	77	2.56227123828585	129	4.88710973270963	44	2.19979705002386	90	2.78085974352127	121	219	0.85853402916684	0.569019296806221	0.71377666298653
Xl.10959	0.688	NA	0	NA	0	NA	0	NA	0	NA	NA	NA	NA	NA	0	0	0	0	0	0	0	0	0	0	NA	NA	NA
Xl.1096	2.018	114	9.68057824421272	88	8.4980419313939	83	5.43433165524409	41	3.72882866374489	149	202	0.686161408670484	0.877844454846923	Q14938	124	1.72859279048051	89	1.41250184134157	43	0.900606402607248	32	0.414212489508911	167	121	0.521005529796812	0.293247397904628	0.40712646385072
Xl.10962	0.43	11	4.38371023796479	6	2.71919375542593	12	3.68724503679997	3	1.28044972945613	20	17	0.347264615363721	0.620295048672825	NA	0	0	0	0	0	0	0	0	0	0	NA	NA	NA
Xl.10965	0.699	6	1.47092891324609	12	3.34550304673291	23	4.34750279136287	9	2.36306173247268	49	18	0.543544615351909	2.27441517846702	NA	19	0.733875027936054	27	1.18729947821965	11	0.638346904173591	14	0.502109853265867	30	41	0.869830529550616	0.422900761330055	0.646365645440335
Xl.10967	0.801	86.25	18.4520319430847	101.916666666667	24.7953392294518	125.083333333333	20.6327036005497	101.083333333333	23.1609715073874	330.166666666666	188.166666666667	1.12253691788459	1.34377283249525	NA	51	1.73449557066655	49	1.8972611022801	44	2.24828445599886	86	2.71583680494499	95	135	1.29621804403621	1.4314512650268	1.3638346545315
Xl.1097	0.21	NA	0	NA	0	NA	0	NA	0	NA	NA	NA	NA	P13533	0	0	0	0	0	0	0	0	0	0	NA	NA	NA
Xl.10971	0.449	8	3.05324219854199	2	0.868042549987491	9	2.64841096741201	7	2.86128707176165	21	10	1.08037880335379	0.284301897308378	NA	22	1.26215317916121	6	0.391894022165129	4	0.344782280923505	9	0.47943981096717	26	15	0.273169918371269	1.22339148813337	0.748280703252321
Xl.10973	0.917	209	39.0566113895009	240.5	51.1096732492499	150.5	21.6848475605698	138.5	27.7198050300835	446.5	449.5	1.27830296951163	1.30860490531416	Q6P3V2	658	19.7442942521079	616	21.0438131560987	354	15.9593259788579	688	19.1693046129997	1012	1304	0.80830065511985	0.910923532289786	0.859612093704818
Xl.10976	0.397	3	1.29493615914233	NA	0	2	0.665623579271195	3	1.38688509739581	7	NA	2.08358769218233	0	NA	0	0	0	0	0	0	2	0.119131409386931	0	2	NA	Inf	NA
Xl.1098	1.259	NA	0	NA	0	2.5	0.262363543457769	NA	0	NA	NA	0	NA	O96004	4	0.0872511193927733	0	0	0	0	0	0	4	0	0	NA	NA
Xl.10980	0.488	NA	0	NA	0	NA	0	NA	0	NA	NA	NA	NA	NA	0	0	0	0	0	0	0	0	0	0	NA	NA	NA
Xl.10985	2.956	68	3.94204967886857	69	4.54885423564994	157	7.01753248856467	160	9.93402586677736	461	137	1.41560097982663	1.15393123025165	O43299	209	2.0214855190492	140	1.54163083392133	131	1.9036679864154	136	1.22142120689814	340	276	0.941717350174631	0.792291630410183	0.867004490292407
Xl.10986	1.326	8	1.03386557099951	13	1.91054463208031	7	0.69749921824836	6	0.830457592256615	21	21	1.1906215383899	1.84796233250446	Q5T1C6	7	0.145439144444935	6	0.141926183789072	4	0.124864454678888	0	0	11	6	0.858534029166839	0	0.42926701458342
Xl.10987	2.265	372.916666666667	28.2137749194051	324.583333333333	27.9264266695801	552.416666666667	32.2246178564116	318.916666666667	25.8415609429765	1212.08333333333	697.5	0.801919856990171	0.989815320684813	NA	865	10.7817454678213	403	5.7188146022202	354	6.62936287472114	496	5.74059413872331	1219	899	0.614869168865731	1.00380840051969	0.80933878469271
Xl.10988	0.499	48	16.4838366390223	20	7.81064338565899	58	15.3573632628242	23	8.45935058404884	112	68	0.550833527818315	0.473836495513963	NA	24	1.25866373306498	38	2.26887242766919	10	0.787941616958457	43	2.09396361883952	34	81	0.626014396267489	0.922909368240967	0.774461882254228
Xl.1099	7.709	26	0.57795351903261	20	0.505579329283154	8	0.137113794770094	8.5	0.202362769108062	20.5	46	1.47587461529582	0.874775068641164	P23471	4	0.0150630063537428	21	0.090032428855791	6	0.0339467717826418	14	0.0489532920525103	10	35	2.25365182656295	0.543729550281499	1.39869068842222
Xl.10998	0.54	3	0.95201787996205	7	2.52616456908397	NA	0	NA	0	NA	10	NA	2.6534843748782	NA	1	0.0488606268599531	8	0.445017434058624	0	0	2	0.090738423483046	1	10	0	0.203898581355562	0.101949290677781
Xl.11	1.774	23	2.22173282020456	11.5	1.2632857121929	3	0.223437903864711	4	0.413824414630692	8	34.5	1.85207794860651	0.568603794616756	Q93045	10	0.157699710145088	0	0	11	0.260626842532413	0	0	21	0	1.65267800614617	NA	NA
Xl.110	3.517	903	43.9980057460994	787	43.6073527994356	1148	43.1279414265458	791	41.2775439749704	2677	1690	0.957095159417081	0.991121121513594	P11831	2678	21.8871634342271	2162	20.1169715451926	1553	19.0697906915332	2225	16.8853910440293	4231	4387	0.871277392743908	0.839360487541398	0.855318940142654
Xl.1100	1.956	360.333333333333	31.5684456515023	266	26.5014810621692	452.833333333333	30.588539884002	316.5	29.6971380249373	993.583333333333	626.333333333333	0.970858306331552	0.839492743948514	Q9HCS4	291	4.22958128396024	158	2.61450500426113	370	8.07981976378372	368	4.96654534086677	661	526	1.91031197211522	1.89961209971764	1.90496203591643
Xl.11004	0.883	NA	0	1	0.220697114917545	67	10.0254369111181	45	9.3532284880997	144	NA	0.932949712917456	Inf	Q02505	0	0	0	0	0	0	0	0	0	0	NA	NA	NA
Xl.11005	0.965	422	74.9381120848884	367.5	74.214264801586	463.5	63.4616901605715	302.5	57.5317784314356	1130	789.5	0.906559190054158	0.990340732330133	Q9Y399	438	17.6867393096359	379	17.4237197839069	52	3.15480536112237	117	4.38694030889106	490	496	0.17837122523786	0.25177977856043	0.215075501899145
Xl.11014	2.132	420	33.7582325164779	488	44.6056611662428	514.000000000001	31.8540845072518	454	39.0821444941253	1298	908	1.22691155933952	1.32132691320466	Q96BZ9	1923	25.3486471542328	1113	16.7031611097318	861	17.0519564883313	635	7.77233348629508	2784	1748	0.672696905068715	0.465321111089964	0.56900900807934
Xl.11016	0.899	271	51.6567655000543	267	57.8773887765019	292	42.9153213589733	249	50.8334269680637	776	538	1.18450533185708	1.12042223736291	NA	740	22.7401659599782	510	17.8426801391429	1062	49.0322688092583	1682	47.9943485215356	1802	2192	2.15619661244131	2.68986206933378	2.42302934088755
Xl.1102	3.92	2588	113.134696224878	1816	90.2790824718114	3504	118.104716025665	2275.00000000001	106.513601006842	8254.00000000001	4404	0.901857305881806	0.797978741131399	P27816	24855	183.080032251879	19497	163.501976981928	16625	183.985852374405	28377	194.086751998371	41480	47874	1.004947672946	1.18706058226943	1.09600412760772
Xl.1103	1.666	NA	0	NA	0	NA	0	NA	0	NA	NA	NA	NA	Q2M2I5	0	0	0	0	0	0	0	0	0	0	NA	NA	NA
Xl.11031	2.523	610.506804306804	41.4658782548326	335.165101565101	25.8880239147433	415.061505161505	21.7362397342977	186.488467088467	13.5657703935724	769.404348429348	945.671905871905	0.624108427188853	0.624321128703604	P30086	1358	15.3121687559576	820	10.5263739210021	320	5.42103832467418	563	5.89450758703325	1678	1383	0.354034651202821	0.559975128308201	0.457004889755511
Xl.11032	0.965	NA	0	NA	0	NA	0	NA	0	NA	NA	NA	NA	Q9H195	0	0	0	0	0	0	0	0	0	0	NA	NA	NA
Xl.11035	0.968	3	0.531084354524284	NA	0	60	8.18964548462803	40	7.58393090449222	134	NA	0.926038974303254	0	NA	2	0.0569250021669356	1	0.0324041820916474	0	0	0	0	2	1	0	0	0
Xl.11036	1	306	52.4371448283097	223	43.4572482012988	319	42.148283474821	260	47.7180932510651	779	529	1.13214796231432	0.828749321565601	P55789	753	20.496964916738	783	24.2652263835587	158	6.4617065453115	455	11.5002737283526	911	1238	0.315251871267771	0.47394050838713	0.39459618982745
Xl.11038	0.968	94	16.6406431084276	117	23.5541731810397	239	32.6220878471017	195	36.9716631593996	579	211	1.13333221750503	1.41546051000341	NA	299	8.51855826887811	113	3.66523105310674	432	18.491588454428	456	12.0631839965799	731	569	2.1707415586961	3.29124789727918	2.73099472798764
Xl.1104	1.488	NA	0	NA	0	NA	0	NA	0	NA	NA	NA	NA	P08908	0	0	0	0	0	0	0	0	0	0	NA	NA	NA
Xl.11040	0.761	74	16.6634404219376	128	32.7780167101715	136	23.6125810065771	125	30.1463744889474	372	202	1.27670814471956	1.96706177597148	NA	212	7.5517275049648	190	7.70534439287411	304	16.2697018978678	693	22.9216503549517	516	883	2.15443445055075	2.97477298693484	2.56460371874279
Xl.11041	3.449	383	19.0293165104621	147	8.30580058376695	648.5	24.843111885978	217.5	11.5737953945476	1232.5	530	0.465875428475613	0.436473931115735	Q9UHQ4	1629	13.5057626393999	820	7.73998082426622	391	4.87046411982446	733	5.64292401694621	2020	1553	0.360621184442856	0.729061756749401	0.544841470596128
Xl.11042	0.598	12.5	3.58200707343581	7.33333333333333	2.38977823544494	23	5.08178001866663	12.1428571428571	3.7267429217727	55.1428571428571	19.8333333333333	0.73335384610972	0.667161785683661	NA	15	0.668306446412732	6	0.304343229979302	24	1.60653871323931	16	0.66192163027146	39	22	2.40389528166716	2.174918201126	2.28940674139658
Xl.11045	0.912	26	4.88535491033157	14	2.99151067391523	22	3.18725676609354	16	3.21984434892477	44	40	1.01022433560355	0.612342548048816	NA	32	0.96415625458489	7	0.240117320535229	37	1.67492255534962	16	0.447630455003721	69	23	1.73718994964229	1.86421560096514	1.80070277530371
Xl.11048	0.938	91	16.6247898441134	243	50.4848179645444	183	25.7773020563068	167	32.6755846027877	517	334	1.26761072712003	3.03671916685433	NA	416	12.2078202845288	294	9.82245687787053	755	33.2879699428661	1058	28.8292048183371	1171	1352	2.72677424528051	2.93502991937666	2.83090208232859
Xl.1105	1.052	NA	0	NA	0	NA	0	NA	0	NA	NA	NA	NA	P05408	0	0	0	0	0	0	0	0	0	0	NA	NA	NA
Xl.11050	3.395	326	16.454906979727	282	16.187012016836	612	23.8177566000069	423	22.867059527813	1465	608	0.960084524829109	0.983719448355372	Q9NXP7	1727	14.590599870975	1180	11.3498682749822	1520	19.2938972074139	2241	17.5802426823204	3247	3421	1.32235119721124	1.54893803667056	1.4356446169409
Xl.11052	0.964	49	8.71037105940382	63	12.7356429520208	84	11.5130783825393	60	11.4230992461854	194	112	0.992184615324919	1.46212404330023	NA	124	3.55002992029346	98	3.19421693391688	94	4.04327931686514	155	4.12044598824378	218	253	1.13894232095117	1.28997061673927	1.21445646884522
Xl.11056	0.509	9.5	3.19833118808469	5	1.91429815788008	21.5	5.58097255488142	13.5	4.86772146659648	46.5	14.5	0.872199499053065	0.598530310122902	NA	179	5.17008012291523	68	2.23604819083644	20	0.86790022439365	29	0.777757915568965	199	97	0.167869782239326	0.347826991724194	0.25784838698176
Xl.11057	1.792	6	0.573760775869986	12	1.30497021744771	5	0.368655916532735	3	0.30725077213512	14	18	0.833435076872929	2.27441517846702	Q9UHD1	38	0.593512142997832	1	0.0177817301834826	12	0.281593626348286	3	0.0435080347015138	50	4	0.474453016118517	2.44678297626675	1.46061799619263
Xl.1106	1.799	NA	0	1.16666666666667	0.126378438697919	NA	0	NA	0	NA	NA	NA	Inf	P47874	0	0	1	0.0179539040098961	0	0	0	0	0	1	NA	0	NA
Xl.11060	0.521	49.5	16.2811503079882	33.5	12.5303858115517	58	14.7088757546051	52	18.3178860848618	225.5	83	1.24536275854576	0.769625338168138	NA	159	8.00911306261086	202	11.5842167113198	118	8.93027576251095	286	13.3769016062635	277	488	1.11501432089907	1.15475236173646	1.13488334131777
Xl.11061	0.422	1	0.406073977234998	NA	0	1	0.313095451387043	NA	0	NA	NA	0	0	NA	0	0	0	0	0	0	0	0	0	0	NA	NA	NA
Xl.11066	3.259	569.666666666667	29.953947042439	541.7	32.3915577705389	812	32.9200797036176	588	33.1133179498504	2016.15833333333	1111.36666666667	1.00586992036388	1.08137861513363	Q86TL0	1966	17.1280818555722	1721	17.0700223777465	1393	18.2335778271777	2729	22.0765370893223	3359	4450	1.06454289399871	1.29329280306642	1.17891784853257
Xl.11069	0.414	3	1.24176245212441	5	2.35356947430183	NA	0	NA	0	NA	8	NA	1.89534598205586	NA	3	0.185546684278303	1	0.070414150958643	0	0	0	0	3	1	0	0	0
Xl.1107	1.572	NA	0	NA	0	NA	0	NA	0	NA	NA	NA	NA	P47874	1	0.0179634657573357	1	0.0204511688446059	0	0	0	0	1	1	0	0	0
Xl.11071	1.039	42	6.92709833735621	21	3.93877440030417	38.5	4.89592088420144	26	4.59269424938066	88	63	0.93806545448901	0.568603794616757	Q96LD8	106	2.78453034793281	43	1.28600468175543	30	1.18403054806392	28	0.682977381055184	136	71	0.425217325766596	0.53108467701914	0.478151001392868
Xl.11072	0.483	NA	0	NA	0	NA	0	NA	0	NA	NA	NA	NA	NA	0	0	0	0	0	0	0	0	0	0	NA	NA	NA
Xl.11073	1.833	1	0.093487844186126	NA	0	NA	0	NA	0	NA	NA	NA	0	O43897	0	0	0	0	0	0	0	0	0	0	NA	NA	NA
Xl.11074	1.681	1	0.101941236402837	NA	0	2.7	0.21221948679976	1	0.10917973104623	3.7	NA	0.514466096835145	0	P19237	0	0	0	0	0	0	0	0	0	0	NA	NA	NA
Xl.11077	0.824	8	1.66372056692397	9	2.12849511195355	47	7.53632910535269	25	5.56829878303131	98	17	0.738860883752597	1.2793585378877	Q8N6M6	28	0.928572999148429	162	6.11647265137136	24	1.19581727750166	98	3.01777109773931	52	260	1.28780104375026	0.493384221551731	0.890592632650998
Xl.11078	1.018	8	1.34666576340408	5	0.957149078940038	9	1.16811053474262	10	1.80285980244314	28	13	1.54339829050543	0.710754743270945	NA	0	0	0	0	1	0.0408210717219442	5	0.12614238667708	1	5	Inf	Inf	Inf
Xl.11079	1.936	819	72.4930143925648	618	62.2071753242844	880	60.0574002206056	625	59.2494601913455	1980	1437	0.986547202737842	0.858112686381333	Q5QP82	709	17.9648320364944	504	14.5390311213621	127	4.83477434855071	258	6.07014172652356	836	762	0.269124383614006	0.417506618966153	0.343315501290079
Xl.1108	3.645	NA	0	NA	0	NA	0	NA	0	NA	NA	NA	NA	O95206	4234	32.8635256751455	6166	54.4872418269554	4900	57.1419349486606	6446	46.4574962487461	9134	12612	1.73876459615155	0.852630720348981	1.29569765825027
Xl.11080	0.885	32	6.1961841678886	31	6.8261492956361	46	6.86758068059354	64	13.272307553534	147	63	1.9326030768068	1.10166985206997	Q96CX6	74	2.29567389691208	44	1.55402913480789	56	2.61012956373201	50	1.44029243623882	130	94	1.13697749808582	0.926811733434373	1.03189461576009
Xl.11081	3.734	9	0.413034002554505	2	0.104378978292551	14	0.495385090196747	2	0.0983026930309115	22	11	0.198436923064983	0.252712797607449	Q9NP74	113	0.869716592571493	31	0.271637052818666	31	0.358473097408063	15	0.107199502670965	144	46	0.412172310462843	0.394642415526895	0.403407362994869
Xl.11082	1.066	7	1.12527441721593	21	3.83901182168483	8	0.991566832910561	16	2.75468859870487	27	28	2.77811692290977	3.41162276770055	Q02880	4	0.104143432028319	0	0	13	0.508523244266173	19	0.459333049603341	17	19	4.88291229088642	Inf	Inf
Xl.11085	1.137	538	81.0847946310685	306	52.4467186072917	680	79.0201149780351	358	57.7872856500957	1384	844	0.731298425295364	0.646813238485976	Q9Y4X0	445	12.0682584381198	221	6.82346343156493	242	9.86042239212823	226	5.69108706026875	687	447	0.817054295173385	0.834046685725921	0.825550490449653
Xl.11086	4.929	1721	59.832846186781	1141	45.1111798277076	2574	68.998386279011	1384	51.5331874615494	5170	2862	0.746875256664163	0.753953433652202	Q14671	346	2.03194433816632	214	1.43079523570531	168	1.4823151669031	258	1.4068818064078	514	472	0.729505793569513	0.983286616630561	0.856396205100037
Xl.11087	1.897	3	0.271001399672908	3	0.308184848400936	4	0.278600485999646	1	0.0967480906108128	7	6	0.347264615363721	1.13720758923352	Q5JVL4	5	0.0732177225673622	10	0.166714822949035	2	0.0440019344535242	1	0.0135971663561008	7	11	0.600973820416789	0.081559432542225	0.341266626479507
Xl.1109	3.897	1	0.0439731122384319	213	10.6513966324293	5	0.169523069650157	3	0.141286472585613	10	214	0.833435076872926	242.225216506739	P17302	9	0.0662101342644282	0	0	3	0.0331587977826683	0	0	12	0	0.500811517013991	NA	NA
Xl.11093	0.703	NA	0	NA	0	NA	0	NA	0	NA	NA	NA	NA	NA	0	0	0	0	0	0	0	0	0	0	NA	NA	NA
Xl.11099	0.643	NA	0	NA	0	NA	0	NA	0	NA	NA	NA	NA	NA	3	0.12510544572961	0	0	0	0	0	0	3	0	0	NA	NA
Xl.1110	2.467	34	2.36171440023014	27	2.1328090461083	74.5	3.99003157525628	38.5	2.86418663304232	148	61	0.717835580751852	0.903076614979553	P52306	38	0.436187271889949	18	0.235228479240071	31	0.534621780746793	48	0.51160270092242	69	66	1.2256702916395	2.174918201126	1.70029424638275
Xl.11101	1.168	9	1.32043575816654	12	2.00214608704307	10	1.13121815484017	5	0.785664074866061	19	21	0.694529230727443	1.51627678564469	P60520	3	0.0920933281130005	9	0.314541118313687	2	0.092242798718278	5	0.142521084004784	5	14	1.00162303402798	0.453107958567916	0.727365496297949
Xl.11107	2.968	594.108333333333	34.3019932864561	506.842857142857	33.2787337608822	945.876190476191	42.1075144364066	581.483333333333	35.9569717032191	2224.96785714286	1100.95119047619	0.853932420008394	0.970169094343041	Q06609	1454	13.9940941801126	1167	12.7873115285558	546	7.89529916869201	1256	11.2246349206867	2000	2423	0.56418794007491	0.87779474955471	0.72099134481481
Xl.11109	3.297	170.666666666667	8.87048506898217	168.223015873016	9.94314624106529	398.194047619047	15.9575063461644	136.22619047619	7.58318058419099	742.020238095237	338.889682539683	0.475210876918354	1.12092474805396	Q86W42	819	7.08054026510791	787	7.74613802574765	126	1.636622820668	261	2.09519863129534	945	1048	0.23114377708338	0.270482997376375	0.250813387229878
Xl.1111	2.071	127	10.5085121853851	195.5	18.3960263198037	128	8.16618247326052	48.5	4.29804910796838	238.5	322.5	0.526322932660638	1.75058333618229	P23526	196	2.67505107948346	174	2.70366737172488	31	0.635672266306941	90	1.14056677562488	227	264	0.237629954501537	0.421859133839095	0.329744544170316
Xl.11114	1.388	1	0.123460531983551	1	0.140400253942501	NA	0	NA	0	NA	2	NA	1.13720758923351	Q15904	0	0	0	0	0	0	0	0	0	0	NA	NA	NA
Xl.11117	0.996	64.1501772280685	11.0371293476847	65.1177518744802	12.7408211569141	51.0555807762943	6.77287548794197	30.0121025154248	5.53027612948549	132.222642950001	129.267929102549	0.816532968800514	1.15436004739645	P78417	9404	253.859301099999	13711	421.383566186312	10887	441.554428596606	14340	359.444473134497	20291	28051	1.73936675427414	0.85301018354278	1.29618846890846
Xl.1112	3.501	2814	137.736674252607	2851.83333333333	158.741101511553	3556.66666666667	134.227117278729	2907.83333333333	152.43585586377	9972.83333333334	5665.83333333333	1.13565618448938	1.1524969829054	Q12906	20317	166.049850445553	18275	170.045168819794	13748	168.81615095119	24194	183.606809401908	34065	42469	1.01665945797731	1.0797531660337	1.04820631200551
Xl.11126	0.691	NA	0	NA	0	NA	0	NA	0	NA	NA	NA	NA	NA	0	0	0	0	0	0	0	0	0	0	NA	NA	NA
Xl.11127	1.052	1	0.1628927931494	47	8.70641726824431	NA	0	NA	0	NA	48	NA	53.4487566939752	NA	5	0.131818237931528	0	0	0	0	1	0.024479790508016	5	1	0	Inf	Inf
Xl.11129	0.822	NA	0	NA	0	NA	0	NA	0	NA	NA	NA	NA	NA	0	0	0	0	0	0	0	0	0	0	NA	NA	NA
Xl.1113	3.761	701	31.9398075228959	422	21.8658556615966	1062	37.3087237105618	415	20.2513741222588	1880	1123	0.542805330982839	0.684595724189076	O15066	202	1.54983197472555	184	1.60723386286548	202	2.32852110713727	465	3.31274799159511	404	649	1.50243455104197	2.06114870283341	1.78179162693769
Xl.11133	0.93	14	2.57966135215523	12.5	2.61929506011011	NA	0	1	0.197345298805066	NA	26.5	Inf	1.0153639189585	NA	3	0.0888375033817328	2	0.0674268839482764	4	0.177963379345365	5	0.137482459822797	7	7	2.00324606805597	2.03898581355562	2.0211159408058
Xl.11134	3.451	3	0.148968315033181	1	0.056469299470354	3	0.114859125313242	4	0.212728053188886	9	4	1.8520779486065	0.37906919641117	O43897	8	0.0664582059869013	6	0.0567463432491869	0	0	2	0.0154273318475	8	8	0	0.27186477514075	0.135932387570375
Xl.11145	0.762	10.0833333333333	2.26760164321669	16	4.09187511752634	23.4241452991453	4.06160786341739	9.27136752136752	2.233050575154	50.8899572649572	26.0833333333333	0.549794724219176	1.80449468704822	NA	20	0.713293822773037	9	0.365434024318213	15	0.803757963284266	37	1.22529987915062	35	46	1.12682591328148	3.35299889340258	2.23991240334203
Xl.1115	1.355	NA	0	NA	0	NA	0	NA	0	NA	NA	NA	NA	P68032	0	0	0	0	0	0	0	0	0	0	NA	NA	NA
Xl.11151	3.513	NA	0	3	0.166418063597089	NA	0	NA	0	NA	NA	NA	Inf	O95302	1	0.00812763407706455	0	0	0	0	0	0	1	0	0	NA	NA
Xl.11155	1.649	7	0.727436342481615	2	0.236356036958389	6	0.480750565744084	1	0.11129844019934	8	9	0.231509743575813	0.324916454066718	NA	0	0	0	0	0	0	0	0	0	0	NA	NA	NA
Xl.11156	1.36	86	10.8362035160386	52	7.45112406511322	116	11.2695945119842	32	4.3183794797344	212	138	0.383188541091003	0.687613891164452	Q9NPI8	154	3.16822591007696	40	0.93687880854447	47	1.45274316507716	37	0.706804561867937	201	77	0.458535220123199	0.754424751015582	0.60647998556939
Xl.11162	0.886	62	11.9915570433143	49	10.7775418410129	88	13.1231520120872	46	9.52870415675027	175	111	0.72609874121505	0.898760836652297	NA	21	0.650099153574877	9	0.317198276652134	14	0.651154286622691	5	0.14372506359511	35	14	1.00162303402798	0.453107958567918	0.72736549629795
Xl.11167	1.071	17	2.72005108560586	9	1.63760968464027	20	2.46734417339556	11	1.88500691575708	45	26	0.763982153800186	0.602051076653037	Q8TEX9	27	0.699860437781821	17	0.501677478713303	11	0.428386649219943	11	0.264754020772813	38	28	0.612102965239323	0.527737504684985	0.569920234962153
Xl.11168	1.792	987.5	94.4314610286018	476	51.7638186254259	1165	85.8968285521273	504.5	51.6693381807227	2238	1463.5	0.601527891677242	0.548162848076103	Q8WU90	7480	113.209340912478	10174	175.307461568628	8129	184.847401599314	11020	154.868987111487	15609	21194	1.63279284297061	0.883413550830865	1.25810319690074
Xl.1117	1.926	NA	0	NA	0	NA	0	NA	0	NA	NA	NA	NA	P02708	0	0	0	0	0	0	0	0	0	0	NA	NA	NA
Xl.11173	0.874	19	3.72528735637324	26	5.7972132314382	8	1.20939387171929	4	0.839959395371679	15	45	0.69452923072744	1.55617880631954	NA	9	0.281287190878195	0	0	3	0.140871864780313	5	0.145104088725553	12	5	0.500811517013991	Inf	Inf
Xl.11177	0.678	7	1.76923676807107	1	0.287427068543056	2	0.389753039779741	NA	0	NA	8	0	0.162458227033359	Q8IWG1	0	0	0	0	0	0	0	0	0	0	NA	NA	NA
Xl.1118	1.787	NA	0	NA	0	15	1.10906223127028	4	0.410813940433602	23	NA	0.3704155897213	NA	P02708	21	0.330635820856825	0	0	3	0.070965525866774	0	0	24	0	0.21463350729171	NA	NA
Xl.11182	3.31	65	3.36513872977522	66	3.88573609159053	129	5.14933238145253	115	6.37645912604286	353	131	1.23830793075435	1.15470309060634	O75448	61	0.527366246851749	43	0.423232446133607	45	0.584508150238572	67	0.537847924508765	106	110	1.10835335732605	1.27080976286723	1.18958156009664
Xl.11183	0.793	10	2.16094852954816	10.3333333333333	2.53936197000334	22	3.66554624297265	7.33333333333333	1.69721934155177	40	20.3333333333333	0.463019487151627	1.17511450887463	NA	14	0.48059632977003	6	0.234493964082413	8	0.41260830340026	3	0.0956259732256924	22	9	0.858534029166842	0.407797162711125	0.633165595938983
Xl.11184	0.931	16	2.94501771674619	3	0.627955593358298	22	3.12221070964265	12	2.36559992982228	42	19	0.757668251702664	0.213226422981284	NA	36	1.06390074614414	17	0.571973012524945	23	1.02122634770513	27	0.740908498198258	59	44	0.959888740943482	1.29535569331769	1.12762221713059
Xl.11185	0.572	NA	0	1	0.340691525301035	3	0.692970002545449	NA	0	NA	NA	0	Inf	NA	0	0	16	0.844969811503716	1	0.0696929373227496	22	0.947584802196366	1	38	Inf	1.12144219745559	Inf
Xl.11187	0.466	NA	0	NA	0	NA	0	NA	0	NA	NA	NA	NA	NA	0	0	0	0	1	0.0835786269221589	0	0	1	0	Inf	NA	NA
Xl.1119	2.903	NA	0	NA	0	NA	0	NA	0	NA	NA	NA	NA	Q07001	0	0	0	0	0	0	0	0	0	0	NA	NA	NA
Xl.11190	1.462	63	7.38432473240058	43	5.73163389624094	102	9.21811259199993	19	2.38515145683004	150	106	0.258746183996497	0.776189306937161	O00214	37	0.696216891072502	16	0.342760539711392	16	0.452333107963828	23	0.401858229802963	53	39	0.64970142747761	1.17241684279448	0.911059135136046
Xl.11196	1.206	11	1.56301442978844	7	1.13111846376894	6	0.657344679031504	NA	0	NA	18	0	0.723677556784963	B0YJ81	13	0.294068587583051	15	0.386299855953667	4	0.135944248111042	9	0.189038382256346	17	24	0.462287554166759	0.48935659525335	0.475822074710054
Xl.11197	0.431	2	0.795188948460181	1	0.452147453531768	2	0.613114990651194	2	0.851652565608871	4	3	1.38905846145488	0.568603794616757	NA	1	0.0595861303170159	0	0	0	0	0	0	1	0	0	NA	NA
Xl.11199	0.711	74	17.8352716752384	62	16.9933674448325	79	14.6806978317036	74	19.1016926353934	187	136	1.30114336895774	0.952795547736189	A2AJT9	13	0.807442562516173	20	1.41425032010156	12	1.11981194206723	21	1.2111272625915	25	41	1.38686266250028	0.856374041693359	1.12161835209682
Xl.112	2.885	NA	0	1	0.0675478518101185	NA	0	NA	0	NA	NA	NA	Inf	P24347	0	0	0	0	0	0	0	0	0	0	NA	NA	NA
Xl.1120	2.028	1	0.0844986283989985	NA	0	69	4.49542078574355	18	1.62897450788797	99	NA	0.362363076901273	0	P07510	0	0	1	0.0156256121509348	0	0	1	0.0127441606015514	0	2	NA	0.815594325422251	NA
Xl.11200	2.168	10	0.790420749045982	66.5	5.97750195544315	12	0.731326275749072	2.5	0.211636448211153	16.5	76.5	0.289387179469767	7.56243046840287	Q7Z429	8	0.104097207690979	8	0.118513298018275	1	0.0195499051877398	0	0	9	8	0.187804318880246	0	0.0939021594401229
Xl.11201	0.407	5	2.10519924315932	3	1.43642913370166	4	1.29853838314823	1	0.450936432158997	7	8	0.34726461536372	0.68232455354011	NA	3	0.187925487922896	3	0.213950689451261	0	0	4	0.232662624315502	3	7	0	1.087459100563	0.5437295502815
Xl.11203	1.022	4	0.670697527957609	16	3.0508892754942	7	0.904974523872139	11	1.97538395966324	23	20	2.18280615371482	4.54883035693406	NA	15	0.406419262236208	0	0	9	0.3663710050756	15	0.377377916519137	24	15	0.901460730625183	Inf	Inf
Xl.11204	1.343	186.111111111111	23.7472814435805	143.444444444444	20.8144567089931	263.122222222222	25.8863444045102	110.166666666667	15.0551098950656	515.744444444445	329.555555555555	0.581585010992998	0.876498506089832	Q9BQB6	253	9.01220310734007	206	8.35421549964245	71	3.79983169325203	174	5.75521956964155	324	380	0.421631830529565	0.688900061278987	0.555265945904276
Xl.11205	0.387	NA	0	3	1.51066319745885	NA	0	NA	0	NA	NA	NA	Inf	Q15375	0	0	0	0	0	0	0	0	0	0	NA	NA	NA
Xl.11208	1.768	991	96.0525732056733	457.5	50.4273559140428	1202.5	89.8653010653914	527.5	54.7582974894205	2200	1448.5	0.609337495565447	0.52499744911638	P14316	1514	24.0830132607604	380	6.88171289781377	433	10.3482856516519	419	6.18872481379212	1947	799	0.429692312154013	0.899300058820849	0.664496185487431
Xl.11212	0.916	72	13.4695979523015	66	14.0412515973413	148	21.347914314224	80	16.028919466263	292	138	0.750842411597231	1.04244029013072	NA	171	5.1363732744172	115	3.9326591892988	75	3.38467748883026	97	2.70541815917688	246	212	0.65896252238683	0.687936083182245	0.673449302784538
Xl.11215	4.536	136.5	5.1567635164611	58.5	2.51327597434374	217.5	6.33542019522923	81.5	3.29757207295635	382	195	0.520497768315277	0.487374681100077	P17812	55	0.34968568344794	46	0.332966850466765	31	0.296123189769532	57	0.336505539266989	86	103	0.846826746950931	1.0106277510667	0.928727249008816
Xl.1122	0.922	NA	0	NA	0	NA	0	NA	0	NA	NA	NA	NA	P02753	0	0	1	0.0332102562730316	0	0	1	0.0270860965621033	0	2	NA	0.815594325422251	NA
Xl.11229	0.944	21	3.81210549391584	42	8.67031059727972	31	4.33889268542934	73	14.1925554405466	165	63	3.27100863503892	2.27441517846702	NA	48	1.40157973462814	15	0.4986500132629	55	2.41287500133344	27	0.732053018140112	103	42	1.72153958973559	1.46806978576005	1.59480468774782
Xl.1123	4.372	72	2.82208410894514	78	3.47673675499336	56	1.69237687721377	47	1.97300160356117	148	150	1.16581692300677	1.23197488833631	O60503	131	0.866526460106568	32	0.240984170067847	113	1.12301236729275	69	0.423800849751591	244	101	1.29599316234918	1.75862526419172	1.52730921327045
Xl.11233	0.465	6	2.21113830184734	3	1.25726162885285	11	3.12556792545947	3	1.1840717928304	14	9	0.378834125851332	0.568603794616757	NA	16	0.893451462581999	10	0.63573919151232	17	1.42624936875357	12	0.622206332455172	33	22	1.5963367104821	0.978713190506699	1.2875249504944
Xl.11234	0.607	NA	0	17	5.45779965737605	1	0.217670972792969	NA	0	NA	NA	0	Inf	NA	0	0	1	0.0500394416107898	0	0	0	0	0	1	NA	0	NA
Xl.11235	1.165	49	7.20755167490582	20	3.34550304673291	66.5	7.5419722337121	18	2.83567407896722	104	69	0.375985748965231	0.464166362952455	Q14353	21	0.484377575480259	30	0.787796401756022	4	0.138618210505044	36	0.771026729832334	25	66	0.28617800972228	0.9787131905067	0.63244560011449
Xl.11237	3.076	364	20.2783522415844	275	17.4222291709534	627	26.9321124396305	412	24.5821926821031	1394	639	0.912746548834784	0.859154085272569	Q8NEB9	1407	13.0863392116664	1009	10.6842304322292	691	9.65600953175527	1058	9.13717500428895	2098	2067	0.737869420589907	0.855201978490325	0.796535699540116
Xl.11238	0.501	7	2.39429646457522	3	1.16691947588139	5	1.31862555374583	1	0.366329596584255	19	10	0.277811692290977	0.487374681100077	Q9Y4C0	10	0.522573549304311	14	0.832920331125767	5	0.392566277967716	16	0.776371537822853	15	30	0.751217275520986	0.93210780048257	0.841662538001778
Xl.11241	0.45	NA	0	NA	0	7	2.0552976964385	4	1.63138780345522	11	NA	0.793747692259935	NA	NA	0	0	1	0.0653156703608548	0	0	0	0	0	1	NA	0	NA
Xl.11242	0.352	1.5	0.730240987470891	2	1.10724745722836	1	0.375358751378785	NA	0	NA	3.5	0	1.51627678564468	NA	0	0	0	0	0	0	0	0	0	0	NA	NA	NA
Xl.11244	0.396	NA	0	NA	0	NA	0	NA	0	NA	NA	NA	NA	NA	0	0	0	0	0	0	2	0.119392662477692	0	2	NA	Inf	NA
Xl.11246	0.483	NA	0	NA	0	0.333333333333333	0.0911844585820099	NA	0	NA	NA	0	NA	NA	2	0.107979285878349	0	0	0	0	0	0	2	0	0	NA	NA
Xl.11247	0.4	66	28.2749310348729	26	12.6669109106925	82	27.0858874994931	36	16.5178015099841	143	92	0.609830544053364	0.447990868485931	NA	19	1.21089379609449	31	2.249272900405	24	2.29804885502493	75	4.43829245297507	43	106	1.89781206447407	1.97321207763447	1.93551207105427
Xl.11248	5.055	1130	38.3067135082653	1197.16666666667	46.1520307750661	1348.66666666667	35.2510999567197	1479.66666666667	53.7220360499829	4157.83333333334	2327.16666666667	1.52398183648003	1.20480267160241	O95049	6147	35.1282191003663	3397	22.1012313376776	7384	63.3986733506487	10064	53.403011341133	13531	13461	1.80477903447111	2.4162912249189	2.11053512969501
Xl.1125	1.294	NA	0	NA	0	NA	0	NA	0	NA	NA	NA	NA	P02008	0	0	0	0	0	0	0	0	0	0	NA	NA	NA
Xl.11252	0.523	54	17.693334212679	39	14.5318289606415	72	18.1894688239846	36	12.6331177896628	142	93	0.694529230727441	0.821316592224207	NA	186	9.3530805447183	88	5.03793321575801	70	5.28853438620659	85	3.9688332741298	256	173	0.565432357919021	0.787789973419218	0.67661116566912
Xl.11253	1.786	497	47.6861811542021	388	42.3357863153474	644	47.6423990103886	458	47.0645333555599	1522	885	0.987870769171328	0.887799888576667	O75486	1846	28.878351286064	813	14.47968945663	1189	27.9459009419987	1194	17.3439185120742	3035	2007	0.967711094901901	1.19781011630279	1.08276060560234
Xl.11254	2.327	NA	0	5.5	0.460599715770114	1.5	0.0851694975195524	4	0.315481096499719	12	NA	3.70415589721301	Inf	Q9H313	3	0.0364631543730993	4	0.0553504271217194	2	0.0365223353134144	5	0.0564293678377151	5	9	1.00162303402798	1.01949290677781	1.0105579704029
Xl.11255	0.443	28	10.8310837810581	9	3.95909700282105	36	10.7371243735259	15	6.21437227614148	74	37	0.578774358939532	0.365531010825057	NA	75	4.36255596963867	19	1.2582338165348	13	1.13610550207085	13	0.702142562666427	88	32	0.260421988847274	0.558038222657329	0.409230105752301
Xl.11257	4.009	1360.5	58.1540680029699	870	42.2902795337508	2007.5	66.1620124904726	829.5	37.9743254137407	4077	2230.5	0.573959648207633	0.727211027293758	Q96QC0	19164	133.290399024077	26525	210.037143032117	22055	230.470492772681	28229	182.309961316933	41219	54754	1.72908547397363	0.867989150324025	1.29853731214883
Xl.11258	3.692	1572.5	72.9871779315434	708.5	37.3968929920227	2023.16666666667	72.4034362049227	846.5	42.079929511862	3689.16666666667	2281	0.581186912079195	0.512376201571983	Q9H8V3	1442	11.2222496308021	360	3.18966570734878	1072	12.5344422107545	962	6.951714631592	2514	1322	1.11692776610055	2.17944928071168	1.64818852340611
Xl.11259	0.509	4	1.34666576340408	10	3.82859631576015	16	4.15328190130711	24	8.65372705172708	49.5	14	2.08358769218232	2.84301897308378	NA	9	0.463703664400258	1	0.0586578340147571	9	0.696684406839718	15	0.717614948459941	18	16	1.50243455104197	12.2339148813337	6.86817471618785
Xl.1126	0.87	NA	0	NA	0	NA	0	NA	0	NA	NA	NA	NA	P02008	0	0	0	0	0	0	0	0	0	0	NA	NA	NA
Xl.11262	0.487	NA	0	NA	0	NA	0	NA	0	NA	NA	NA	NA	NA	0	0	0	0	0	0	0	0	0	0	NA	NA	NA
Xl.11263	0.476	28	10.0801893172452	22	9.00685326552147	72	19.985487804504	37	14.2660750669797	138	50	0.71382170935876	0.893520248683478	NA	49	2.6800418464228	42	2.61530768150124	22	1.80785559801401	42	2.13303010426563	71	84	0.674562451488231	0.815594325422249	0.74507838845524
Xl.11265	2.334	815	59.8376276737073	1066	89.0048581556797	987.5	55.9017574889741	1272.5	100.061422552864	3028.5	1881	1.78995128324185	1.48743961978273	Q96RF0	2728	32.8980148269729	2073	28.4611623036876	1418	25.6919530226871	1646	18.4313589123521	4146	3719	0.780957548892051	0.647596844980713	0.714277196936382
Xl.11267	0.51	20	6.72012621149682	26	9.93483208681762	11	2.84978252027187	15	5.39797434966799	39	46	1.89417062925666	1.47836986600357	O75394	32	1.61745523398465	17	0.97827108349094	1	0.0759412696344444	10	0.469336673188169	33	27	0.0469510797200617	0.479761367895441	0.263356223807752
Xl.11268	0.488	1	0.351154136051576	1	0.39933514850859	2	0.54150114953005	NA	0	NA	2	0	1.13720758923351	NA	0	0	0	0	3	0.24112738898528	1	0.0496743194250251	3	1	Inf	Inf	Inf
Xl.11269	0.636	204	54.9655606166768	834	255.544356543723	289	60.0385142456934	652	188.14826318151	1542	1038	3.13379279193282	4.64917220304289	NA	911	38.3724405770838	1003	48.0983282716379	1031	65.2462074942601	2669	104.388298394935	1942	3672	1.70034030968636	2.17031032358124	1.9353253166338
Xl.1127	1.539	NA	0	NA	0	NA	0	NA	0	NA	NA	NA	NA	P69905	0	0	0	0	0	0	0	0	0	0	NA	NA	NA
Xl.11270	0.514	8	2.66713180378473	7	2.65394721265631	25	6.42637550998698	14	4.99890231603495	53	15	0.777872738414733	0.995056640579326	NA	19	0.96871503687559	17	0.986777788564775	22	1.68523582701828	38	1.79898787427256	41	55	1.73966105910123	1.82309319800267	1.78137712855195
Xl.11273	0.358	NA	0	NA	0	NA	0	1	0.512656781812044	NA	NA	Inf	NA	NA	0	0	0	0	0	0	0	0	0	0	NA	NA	NA
Xl.11274	1.8	364	34.6534508306186	332	35.9437130115376	513	37.6559899383197	413	42.1101976766878	1673	696	1.11828683154165	1.03723329567452	O60478	1872	29.2227135724703	1297	23.0506234813912	749	17.5667765466429	1219	17.6693511542864	2621	2516	0.601134336928654	0.766545476244965	0.683839906586809
Xl.11276	0.998	48	8.24191831951113	51	9.95857031671521	45	5.9575978174749	32	5.88476562368615	107	99	0.987774905923472	1.20828306356061	NA	70	1.93781522957321	68	2.14314345014068	14	0.582288110889224	36	0.925377689912083	84	104	0.300486910208394	0.431785231105897	0.366136070657146
Xl.11277	0.387	43.5	19.2617571062089	21	10.574642382212	49.5	16.8998730853332	12	5.69088768647168	84.5	64.5	0.336741445201183	0.548996767216182	NA	39	2.54075259671756	9	0.667526151087936	6	0.587279151839703	18	1.08886108179655	45	27	0.23114377708338	1.6311886508445	0.931166213963939
Xl.11279	0.406	19	8.01946095928623	31	14.8796604104383	6	1.95260513032511	6	2.7122826781583	16	50	1.38905846145488	1.855443961381	NA	16	1.00657085376727	11	0.787852753429967	14	1.3232684751753	26	1.51879764628274	30	37	1.31463023216173	1.9277684055435	1.62119931885261
Xl.1128	4.851	210.5	7.43598381194848	239.5	9.62125228140382	231	6.29172764215868	190.5	7.20731392760247	562	450	1.14552223769331	1.29387751839157	P29317	6649	39.0317550650975	9258	61.8738196513027	7312	64.4901655724656	9573	52.1809528235802	13961	18831	1.65224867457044	0.84334461841296	1.2477966464917
Xl.11280	0.704	49	11.9272694620245	57	15.7782762655042	76	14.2636325523938	44	11.4706954930445	158	106	0.804191740842302	1.3228741344145	NA	17	0.65232774080042	9	0.393176397892109	9	0.518865742790314	10	0.35630271001196	26	19	0.795406527022222	0.906215917135831	0.850811222079026
Xl.11281	0.356	3	1.44407206511097	NA	0	2	0.742282474636698	NA	0	NA	NA	0	0	NA	1	0.0704720579710861	6	0.481389051265338	0	0	6	0.39261817853241	1	12	0	0.815594325422249	0.407797162711125
Xl.11282	1.09	38	5.97413054948662	25	4.46962276312366	56	6.7881391808978	19	3.19916644943626	126	63	0.471287692279335	0.748162887653627	NA	130	3.31402512615334	65	1.88648694872678	69	2.64275618327867	63	1.49126626419962	199	128	0.797446030937663	0.790499115409253	0.793972573173458
Xl.11284	0.996	16	2.75282278543243	37	7.23935285288263	54	7.16347303836139	27	4.9752414186699	117	53	0.694529230727441	2.6297925501025	NA	18	0.499710956522247	12	0.379276222209054	26	1.08446434288582	86	2.2169046646426	44	98	2.17018324039397	5.84509266552613	4.00763795296005
Xl.11286	0.451	60	22.7977674137254	52	22.4690215710731	116	33.9836996370256	40	16.2777053559833	243	112	0.478985676363752	0.985579910669043	NA	90	5.16335391475042	63	4.11488723273385	82	7.06803675893185	163	8.68318768751653	172	226	1.36888481317158	2.11018849275915	1.73953665296536
Xl.11287	0.457	NA	0	NA	0	NA	0	NA	0	NA	NA	NA	NA	NA	0	0	0	0	0	0	0	0	0	0	NA	NA	NA
Xl.11289	1.036	25	4.13521279906296	7	1.31672670589319	54	6.88689106776828	13	2.30299677852631	78	32	0.334402962942843	0.318418124985384	NA	79	2.11120666651028	38	1.15615285967828	31	1.24468917778242	42	1.0422097865874	110	80	0.589562925092421	0.901446359677226	0.745504642384824
Xl.11290	0.414	8	3.31136653899843	5	2.35356947430183	12	3.82974726044441	7	3.10318332178981	41	13	0.810284102515348	0.710754743270946	NA	33	2.04101352706133	16	1.12662641533829	30	2.78771749290998	25	1.43573454878237	63	41	1.36584959185634	1.27436613347226	1.3201078626643
Xl.11292	0.188	1	0.911506480814729	NA	0	NA	0	NA	0	NA	NA	NA	0	NA	0	0	1	0.13404139580079	0	0	0	0	0	1	NA	0	NA
Xl.11293	3.127	928.5	50.8828744093564	755.5	47.0829804581839	1140.83333333333	48.2040502037149	818.333333333333	48.0299455246549	2843.16666666666	1684	0.996388173227681	0.925320768622423	Q92925	3895	35.3849659038458	2900	29.9942026364272	1442	19.6821320952786	1813	15.2936561922618	5337	4713	0.556228657921059	0.509887073100188	0.533057865510624
Xl.11297	0.665	NA	0	NA	0	NA	0	NA	0	NA	NA	NA	NA	NA	0	0	0	0	0	0	0	0	0	0	NA	NA	NA
Xl.113	3.092	406.5	22.5288319135909	422.5	26.6283702844441	437.5	18.6950995188657	505	29.9751680413323	1347	829	1.60337033836507	1.18196852755513	P17980	163	1.50886305870016	144	1.51758392416582	78	1.084806769265	151	1.29790040536217	241	295	0.718956410928059	0.855241271796942	0.787098841362501
Xl.1130	2.922	NA	0	NA	0	NA	0	NA	0	NA	NA	NA	NA	Q02962	0	0	0	0	0	0	0	0	0	0	NA	NA	NA
Xl.11300	0.916	149	27.8745846512906	150	31.911935448503	184	26.5406502284947	143	28.6516935459452	493	299	1.07953999993504	1.14483985493307	NA	279	8.37182081510352	157	5.36343939205762	270	12.1723672720102	354	9.86327592006088	549	511	1.4539689203632	1.83898338343616	1.64647615189968
Xl.11301	0.985	5	0.869864052757203	17	3.3633344081495	6	0.804830134936034	7	1.3042821271279	16	22	1.62056820503069	3.86650580339394	NA	6	0.168162769307678	1	0.0319085158263832	1	0.042108925801126	5	0.130122022203221	7	6	0.250405758506995	4.07797162711125	2.16418869280912
Xl.11302	0.817	1.5	0.314620352007042	4	0.954103072079275	117	18.9213890046314	49.5	11.1196950189611	239.5	5.5	0.587678579846296	3.03255357128937	P08263	2579	80.432908513927	3757	133.398710087094	2983	139.775561963125	3923	113.606436805528	5562	7680	1.73779071956502	0.851630699662359	1.29471070961369
Xl.11303	1.375	NA	0	NA	0	1	0.0960918403529689	NA	0	NA	NA	0	NA	O15520	1	0.0204295303944055	1	0.0232587509089873	0	0	0	0	1	1	0	0	0
Xl.11304	1.862	35	3.22111312769115	22.5	2.35483347509362	131	9.2956727946179	46	4.53406653215937	221.5	57.5	0.487760986465073	0.731062021650116	Q86TL0	121	1.8209864014541	45	0.771013264860295	54	1.22098591629918	93	1.29959035686703	175	138	0.67050798145675	1.68556160587265	1.1780347936647
Xl.11306	0.873	97	19.040357599241	59	13.1702836149591	97	14.6806978317036	50	10.5115193521599	216	156	0.716009516213856	0.691703585203888	O00519	535	16.8105693698231	251	8.97904951356227	135	6.3732062297717	142	4.14304055774679	670	393	0.379118998861058	0.461411929123344	0.420265463992201
Xl.11307	2.777	1442	88.9829891692293	831.5	58.3503859851017	2063.5	98.1788187905953	962	63.5783021350165	4112.5	2273.5	0.647576564051174	0.655747649408922	O14788	3367	34.5980506072475	1353	15.8283014795299	1009	15.5774096794495	1040	9.92302422948136	4376	2393	0.450239519453919	0.626916554648293	0.538578037051106
Xl.11308	0.896	168	32.1306034487192	110	23.9244539865414	182	26.8381507235831	142	29.0864064287914	615	278	1.08377088750876	0.744600207236229	O15118	225	6.8997747134871	315	10.9974235142625	117	5.39055916045334	199	5.6664057342446	342	514	0.781265966541825	0.515248478600089	0.648257222570957
Xl.11309	0.651	2	0.526461500439843	1	0.299348006869726	4	0.811835824794668	3	0.845765566307428	7	3	1.04179384609116	0.568603794616757	NA	11	0.452921541117542	1	0.0468768364528045	3	0.185586810623502	4	0.152929927218617	14	5	0.409754877556902	3.262377301689	1.83606608962295
Xl.1131	4.004	832	35.6079414842949	407	19.8087786853602	1098	36.2324315616621	509	23.3310050188198	2109	1239	0.643926008087919	0.556302270213991	O75717	422	3.02407986334395	327	2.6678202322874	420	4.52194898141057	702	4.67111023845746	842	1029	1.49531400814604	1.75090891879639	1.62311146347121
Xl.11310	0.449	NA	0	4	1.73608509997498	NA	0	NA	0	NA	NA	NA	Inf	NA	0	0	0	0	0	0	0	0	0	0	NA	NA	NA
Xl.11311	0.997	1	0.171878854958043	1	0.195461938287053	1	0.132523852041457	1	0.18408337802278	3	2	1.38905846145488	1.13720758923351	NA	0	0	0	0	0	0	0	0	0	0	NA	NA	NA
Xl.11312	3.121	261	14.3305991671314	195	12.1758195232545	238.5	10.0968016327305	185	10.8789678498596	562.5	456	1.07746673110756	0.849637854025037	Q12929	404	3.70582476559844	254	2.65256011227058	290	3.99665880867132	448	3.81578351568253	694	702	1.07848024703508	1.4385285739731	1.25850441050409
Xl.11313	0.686	NA	0	3	0.852225448129119	NA	0	NA	0	NA	NA	NA	Inf	NA	0	0	0	0	0	0	0	0	0	0	NA	NA	NA
Xl.11314	0.493	9	3.1283346156968	27	10.6726975998969	13	3.48406013450166	28	10.4236746062554	53	36	2.99181822467204	3.41162276770053	NA	1	0.0529176464187217	3	0.180738127550885	7	0.55653710237517	23	1.13013559933758	8	26	10.5170418572938	6.25288982823727	8.38496584276554
Xl.11315	0.576	13	3.86757263734583	18	6.08986101475599	18	4.12894626516663	16	5.09808688579755	38	31	1.23471863240434	1.57459512355409	NA	0	0	2	0.104956941994958	1	0.0692546169622292	5	0.214005715761901	1	7	Inf	2.03898581355563	Inf
Xl.11316	0.338	0.5	0.253495885196996	0.5	0.288277444485491	0.5	0.195453077641024	0.5	0.271495751314662	1.5	1	1.38905846145488	1.13720758923351	NA	1	0.0729263087461986	2	0.166051281365158	2	0.219134011880486	0	0	3	2	3.00486910208394	0	1.50243455104197
Xl.1132	4.584	26	0.971955427186386	102	4.33623611521893	21	0.605290551961601	3	0.120111994691565	45.5	128	0.198436923064982	4.46135285006994	Q01650	52	0.325181646337572	109	0.776027628717844	11	0.103350106712405	98	0.569050693345041	63	207	0.317822693489647	0.733286641205325	0.525554667347486
Xl.11321	0.39	NA	0	NA	0	NA	0	NA	0	NA	NA	NA	NA	NA	0	0	0	0	0	0	0	0	0	0	NA	NA	NA
Xl.11324	0.5	NA	0	NA	0	NA	0	NA	0	NA	NA	NA	NA	NA	0	0	0	0	0	0	0	0	0	0	NA	NA	NA
Xl.11326	0.768	141	31.4612158768709	75	19.0308156711125	151	25.9779535850067	79	18.8788529989691	321	216	0.726725950032689	0.604897653847614	NA	291	10.3032191422075	146	5.88519432722456	155	8.24531417890888	279	9.17247106948182	446	425	0.800265826156377	1.5585672383069	1.17941653223164
Xl.11327	0.703	42.7571428571429	10.4224773958698	40.5416666666667	11.238377937141	113.134523809524	21.2632202353224	62.0456349206349	16.1981584033505	239.967063492064	83.2988095238096	0.761792344907483	1.07828278347665	NA	271	10.4125005601945	170	7.43639879980007	151	8.71682358399035	166	5.92237678827744	422	336	0.837149878993862	0.796403870706432	0.816776874850147
Xl.11328	0.372	1	0.460653812884863	0.5	0.261929506011011	NA	0	NA	0	NA	1.5	NA	0.568603794616758	NA	0	0	0	0	0	0	2	0.126025588170897	0	2	NA	Inf	NA
Xl.1133	1.39	NA	0	NA	0	NA	0	NA	0	NA	NA	NA	NA	P17677	5521	105.857235144722	8042	175.547590158574	6393	184.163290600616	8403	149.602676100988	11914	16445	1.73973267248893	0.852205809067788	1.29596924077836
Xl.11331	0.941	117	21.3065850712017	175.5	36.34501536543	165	23.1677324974281	164	31.9862964651953	469.5	292.5	1.38063992532485	1.70581138385027	NA	304	8.90327506419125	241	8.03565446614348	411	18.0847950603985	897	24.3933164428448	715	1138	2.03125197525741	3.03563531080397	2.53344364303069
Xl.11332	2.862	623	37.3023357997709	512	34.8624328671426	1220	56.3221740713156	919	58.9326018622383	2867	1135	1.04634813612872	0.934591148776177	P20839	1769	17.6516914054303	724	8.22479464580779	947	14.1972436213121	1091	10.1084703900616	2716	1815	0.804299332864187	1.22902404562939	1.01666168924679
Xl.11333	4.638	677	25.0135616326381	285	11.9748884119393	1112	31.6784010133009	413	16.3428968991026	1906	962	0.515900309874878	0.478735838894461	Q9C0D3	226	1.40579270150852	153	1.08350839291804	148	1.38315268097193	229	1.32266702594637	374	382	0.983895192717749	1.22072614720062	1.10231066995918
Xl.11335	2.542	258	17.3924903011163	125	9.58278680528087	354	18.3999619558645	124	8.95273794579082	645	383	0.4865628509051	0.550972669202283	P56589	727	8.14406015907968	320	4.08116867306342	267	4.49379633763472	432	4.49358031463613	994	752	0.551788205128207	1.10105233932004	0.826420272224122
Xl.11336	2.1	9.5	0.775214559397669	43.5	4.03670787263826	16	1.00667642274539	8.5	0.742864089073357	64	53	0.737937307647905	5.20721369806925	P61073	22	0.296533459563853	8	0.122763430085138	1	0.0202510052358518	8	0.100125156946809	23	16	0.0682924795928168	0.815594325422244	0.441943402507531
Xl.11341	0.691	NA	0	NA	0	NA	0	NA	0	NA	NA	NA	NA	NA	0	0	0	0	0	0	0	0	0	0	NA	NA	NA
Xl.11342	1.009	18	3.05702470869875	18	3.47647169920659	7	0.916634255101413	2	0.363788162316575	13	36	0.396873846129967	1.13720758923351	Q9Y237	25	0.685602809073242	10	0.312219902286219	1	0.0412029339457229	2	0.0509289561177058	26	12	0.060097382041679	0.16311886508445	0.111608123563064
Xl.11347	0.581	22	6.48879656566216	7	2.34789822255653	49	11.1431802818955	25	7.89720860106333	101	29	0.708703296660653	0.361838778392482	NA	23	1.05027515680273	35	1.8195806299126	5	0.343036887756836	15	0.636016987030696	28	50	0.326616206748255	0.349540425180964	0.338078315964609
Xl.11348	1.101	4	0.622573000520142	1	0.176998685260846	6	0.720034226078105	4	0.666779756180606	13	5	0.926038974303255	0.284301897308378	O76070	5	0.126254849767321	0	0	0	0	0	0	5	0	0	NA	NA
Xl.11349	0.997	266	45.7197754188395	272	53.1656472140784	394	52.2143977043339	297	54.6727632727657	1060	538	1.04708213972614	1.16285888823878	NA	1248	34.6138480536735	1184	37.3865166929099	876	36.5035385769806	2111	54.3657933697379	2124	3295	1.05459348294292	1.45415508527565	1.25437428410929
Xl.1135	1.087	NA	0	NA	0	NA	0	NA	0	NA	NA	NA	NA	P02100	1	0.0255591770845439	0	0	0	0	0	0	1	0	0	NA	NA
Xl.11350	0.699	1	0.245154818874348	2	0.557583841122151	2	0.378043720988075	2	0.525124829438374	4	3	1.38905846145488	2.27441517846702	NA	0	0	0	0	0	0	1	0.0358649895189905	0	1	NA	Inf	NA
Xl.11352	0.495	NA	0	NA	0	NA	0	NA	0	NA	NA	NA	NA	NA	0	0	0	0	0	0	0	0	0	0	NA	NA	NA
Xl.11353	0.857	49	9.79789696763743	33	7.5039594300844	57	8.7878622959906	30	6.42466025281372	116	82	0.731083400765727	0.76587449887155	NA	38	1.21485528070548	21	0.764342921093056	12	0.576391752078226	26	0.771820832244011	50	47	0.47445301611852	1.00978345052279	0.742118233320653
Xl.11355	0.536	NA	0	NA	0	NA	0	NA	0	NA	NA	NA	NA	NA	0	0	0	0	0	0	0	0	0	0	NA	NA	NA
Xl.11357	2.064	421	34.9534471625601	342	32.2904258456829	613	39.2409931867775	308	27.387396991145	1432	763	0.697928231856612	0.923812340897534	Q9NU19	1476	20.1541551686886	965	15.0014610107093	323	6.62637981058072	489	6.19996587096546	1799	1454	0.32878479673886	0.413290803245058	0.371037799991959
Xl.1136	0.51	NA	0	NA	0	NA	0	NA	0	NA	NA	NA	NA	P69891	0	0	0	0	0	0	0	0	0	0	NA	NA	NA
Xl.11361	0.5	8	2.7418114942907	5	1.94875552472192	4	1.05701024388266	6	2.20237353466454	15	13	2.08358769218232	0.710754743270948	NA	9	0.471156044720976	2	0.11920109840856	4	0.314613831342698	13	0.631928306399784	13	15	0.667748689351987	5.30136311524462	2.9845559022983
Xl.11365	0.492	NA	0	NA	0	NA	0	NA	0	NA	NA	NA	NA	NA	0	0	0	0	0	0	0	0	0	0	NA	NA	NA
Xl.11366	0.604	1	0.283713937737035	19	6.13019122015173	2	0.437504240017657	1	0.303859483259457	6	20	0.694529230727441	21.6069441954367	NA	1	0.0441511688493552	5	0.251327617126482	1	0.0663342415481593	5	0.204981378350254	2	10	1.50243455104197	0.815594325422248	1.15901443823211
Xl.11369	3.902	1301	57.1357117195061	1148	57.3339657196505	1463	49.5388898898106	864	40.638363530458	3274	2449	0.820332543196869	1.00346987889322	Q96K37	4588	33.4253314165206	4866	40.3601174353118	3849	42.1304197707073	4666	31.5645241529741	8437	9532	1.26043386812566	0.782072158327214	1.02125301322644
Xl.1137	2.541	143.5	9.67753712688696	229	17.5625743865139	224.5	11.6734946749142	277.5	20.0432459618723	1154	372.5	1.71698763052887	1.81477726783605	P13497	463	5.13175128230433	439	5.53958374910404	550	9.15889036422978	1011	10.4049012636703	1013	1450	1.78474946668053	1.8782821480681	1.83151580737432
Xl.11371	1.561	117	12.8440080409999	79	9.86237581377524	171.5	14.5161160174468	89	10.4639784638663	352.5	196	0.720852496031978	0.767858115807241	Q13155	408	7.3111744836898	129	2.63175041229657	87	2.34229612821153	95	1.58071214502861	495	224	0.32037207338395	0.600631479962121	0.460501776673035
Xl.11373	0.992	41	7.08255237310477	137	26.9132567426313	102	13.5855651305483	118	21.8313236803105	370	178	1.60694998482035	3.79993755426808	NA	162	4.51449898363825	81	2.56984877557618	216	9.04365233821596	234	6.05497844915382	378	315	2.00324606805596	2.35616138455316	2.17970372630456
Xl.11374	0.778	8.16666666666667	1.7987998503139	4.5	1.12717221866949	9.08333333333333	1.54260545982232	3	0.707703577977038	17.5833333333333	12.6666666666667	0.458771601948403	0.626624589985813	NA	14	0.489772393345591	15	0.597427939517842	6	0.315364699675258	16	0.519742759807423	20	31	0.643900521875131	0.8699672804504	0.756933901162765
Xl.11376	0.85	10	2.01603786344905	10.5	2.40728623642119	2	0.310885365847841	1	0.21591897398672	4	20.5	0.694529230727441	1.19406796869519	NA	1	0.0322157979296394	9	0.330095349439089	0	0	15	0.448706489751326	1	24	0	1.35932387570375	0.679661937851875
Xl.11377	1.241	289.5	39.9755453060616	214	33.6046480491934	462.5	49.2412608577487	301.5	44.5887470253397	991.5	503.5	0.905515948386263	0.840630135046534	Q63HQ0	641	14.1611131050022	1124	28.2705122013127	107	3.55155628750084	625	12.8209905072126	748	1749	0.250796407116211	0.453511079527497	0.352153743321854
Xl.1138	2.614	355	23.2723575094013	286.5	21.3587780349208	547	27.6484603769995	313.5	22.0110973959874	1109.5	641.5	0.79610571785394	0.917774575536343	P12643	228	2.484808087153	105	1.30279267405638	175	2.86544195832569	208	2.10486157075913	403	313	1.15318441417695	1.61565352083645	1.3844189675067
Xl.11380	1.056	45.5	7.38354776220567	34.5	6.36667287906308	74.5	9.32140899257316	20	3.4759683312256	120.5	80	0.372901600390572	0.86227828194629	Q9BXY0	46	1.1767480814439	21	0.611607730054392	14	0.538082992523288	33	0.783865962026313	60	54	0.457262689447555	1.28164822566353	0.869455457555544
Xl.11382	6.303	1647.5	44.7915123437642	1587.5	49.0821734966848	2893	60.6443486346289	2661.5	77.4977148779639	7702.5	3235	1.27790497585972	1.09579183484565	P53355	12297	56.5141052042806	9904	51.8198698885007	22751	157.091879411018	35000	149.357806328889	35048	44904	2.77969329680052	2.88224973644777	2.83097151662415
Xl.11385	0.76	NA	0	5	1.28207600310653	NA	0	NA	0	NA	NA	NA	Inf	NA	0	0	0	0	0	0	0	0	0	0	NA	NA	NA
Xl.11387	1.148	478.5	71.4262195131806	389	66.0336149056469	84.5	9.72532291028796	53.5	8.55306214463944	199	867.5	0.879463049560191	0.924501049554519	P02008	487	11.6738145286004	154	4.20274028076623	22	0.792322649661088	26	0.57870785214044	509	180	0.067871786700048	0.137697743253107	0.102784764976578
Xl.11388	0.741	1	0.231259404039364	10	2.62989949355185	7	1.24815649581286	4	0.990721338130698	18	11	0.79374769225993	11.3720758923352	NA	0	0	0	0	0	0	3	0.101953284812411	0	3	NA	Inf	NA
Xl.1139	7.822	3895.16666666667	85.3347348731517	4258.16666666667	106.087008653201	4941.5	83.4699584528598	4213.83333333334	98.8710795706619	12405.1666666667	8153.33333333334	1.18451094745063	1.24318671418968	Q8WYP5	25170	93.4396842901116	13829	58.447632920065	42879	239.159896971014	50200	173.043010973113	68049	64029	2.55951096996936	2.96065045456627	2.76008071226781
Xl.11390	0.915	2.33333333333333	0.436991813753072	5	1.06489372935624	5.83333333333333	0.842335121491189	1.33333333333333	0.267440623517249	9.49999999999999	7.33333333333333	0.317499076903974	2.43687340550039	NA	8	0.240544624541307	15	0.513481654683028	3	0.135525958116855	7	0.195436604425022	11	22	0.563412956640742	0.380610685197049	0.472011820918896
Xl.11391	0.498	NA	0	2	0.782632740852176	3	0.795941448706821	1	0.368536401382955	5	NA	0.463019487151627	Inf	Q9GZN8	0	0	1	0.0598141712444387	2	0.157870739741856	0	0	2	1	Inf	0	Inf
Xl.11393	0.842	133	27.0680618126977	98	22.6814776036518	172	26.9901665599491	105	22.8868983709201	412	231	0.84797173519048	0.837942434172064	NA	170	5.52525935666875	63	2.33116117065077	86	4.19950169552781	77	2.323788894078	256	140	0.760055125821233	0.996837508849415	0.878446317335324
Xl.11394	0.984	83	14.4544178116189	45	8.91199172891121	128	17.1871584371164	81	15.107745283522	241	128	0.879013557639417	0.616558331512147	NA	32	1.16537147293304	82	3.39982263287023	17	0.930162631795803	32	1.08209796948726	49	114	0.798168355241049	0.318280712359904	0.558224533800476
Xl.11399	4.369	838	32.8684772289942	892.5	39.8092081898446	898.5	27.1722277445802	846	35.5384147845846	2427.5	1730.5	1.30789477839825	1.21116679402257	Q9UIS9	1993	13.1327349065255	1118	8.387213271705	1586	15.7016981594364	2299	14.0665971400892	3579	3417	1.19561525235954	1.67714790174039	1.43638157704996
Xl.1140	1.992	286	24.6033536448024	170	16.6309457431087	458	30.378431958977	191	17.5976131660361	805.5	456	0.579279838729	0.675962553040897	P12643	265	3.78598424499636	84	1.36628159579402	205	4.40030066254164	150	1.98987770796153	470	234	1.1622606904287	1.45641843825402	1.30933956434136
Xl.11400	1.049	134.5	21.9717377253396	106.5	19.7847915522292	92	11.5878148757393	82	14.3465705308621	243	241	1.23807384607935	0.900465488872633	Q13105	707	18.6895202109938	791	23.8058244143624	345	13.7022976139336	964	23.6623553393119	1052	1755	0.733154059560793	0.993973362461501	0.863563711011147
Xl.11402	0.516	9.19606782106782	3.05400732244194	16.4318181818182	6.20573574865198	11.9655122655123	3.06387331345689	5.98654401154401	2.12929684998854	24.1155483405484	25.627886002886	0.69496895992286	2.0319976651824	NA	31	1.57779107568598	22	1.2747895246471	12	0.917623674749537	18	0.850672720153556	43	40	0.581587568145282	0.66730444807275	0.624446008109016
Xl.11403	0.838	311	63.5966120767011	293	68.1366788476757	357	56.2876875098611	300	65.703267740589	1039	604	1.16727601802931	1.07138850046759	NA	1336	43.6154548896864	1462	54.3387100718576	857	42.0349303836269	1902	57.6562855672895	2193	3364	0.963762283115996	1.06105362992689	1.01240795652144
Xl.11404	3.804	742.276057755728	33.4381740781323	537.006794389546	27.5103826861156	985.717630079035	34.2374353499368	455.54460316697	21.9786053687828	2599.53984316466	1279.28285214527	0.641946604473789	0.822723831206641	Q9BZ67	892	6.71723799009681	516	4.42388253225501	423	4.785880064761	788	5.51003424387158	1315	1304	0.712477371177975	1.2455200163425	0.97899869376024
Xl.11408	0.976	96	16.8553985304756	176	35.1414930687559	134	18.1402885092567	206	38.7371028125765	480	272	2.13541823178885	2.08488058026145	Q69YN4	315	8.91376300823468	258	8.3118603755158	718	30.5260447167645	1338	35.1567598321377	1033	1596	3.42459684967662	4.22971010625958	3.8271534779681
Xl.1141	1.558	12.2450675570277	1.34682553659438	14.500711912672	1.81375753865344	17.0721404841006	1.44780386526783	9.02635293831307	1.06329700609126	34.5992053350857	26.7457794696997	0.734420615664374	1.34669078464294	P12644	567	10.2734148688233	818	16.873806909454	657	17.8851546396177	870	14.6370386459054	1224	1688	1.74091622581054	0.86744139745398	1.30417881163226
Xl.11410	1.367	174	21.8121433799644	103	14.6833810567928	214	20.6839970913395	116	15.5739654975059	413	277	0.752947577237226	0.67317460741984	Q9H2P9	43	0.86520533492573	36	0.824671978008431	8	0.241844537476885	25	0.467081795554457	51	61	0.279522707170599	0.566384948209895	0.422953827690247
Xl.11411	0.486	NA	0	NA	0	NA	0	NA	0	NA	NA	NA	NA	NA	0	0	0	0	0	0	0	0	0	0	NA	NA	NA
Xl.11413	0.96	11	1.96353687742173	10.5	2.1314513551646	13	1.78921004823887	13	2.48531735682631	38	21.5	1.38905846145489	1.08551633517744	Q99497	20	0.574267896493082	17	0.555726962218164	4	0.17255998584908	9	0.239954694813148	24	26	0.300486910208394	0.431785231105897	0.366136070657145
Xl.11414	0.825	NA	0	11	2.59834069962922	1	0.160153067254948	NA	0	NA	NA	0	Inf	NA	2	0.0662516974372245	0	0	2	0.099538839294865	0	0	4	0	1.50243455104197	NA	NA
Xl.11415	2.867	806	48.1753589204375	813	55.2611873595717	1077	49.6337649399033	715	45.7707556471674	2732	1619	0.922169730678032	1.14708408194398	Q8TAI7	3315	33.033238213612	3750	42.5428801254208	4038	60.4546196922686	9085	84.0610377984506	7353	12835	1.83011484678959	1.97591318572297	1.90301401625628
Xl.11416	1.544	736	81.6860937418215	472.5	59.6364627869888	947	81.0385930178819	512.5	60.919496789485	2268.5	1208.5	0.7517343838391	0.730068730859831	Q16563	4579	82.4061916728269	2696	55.2378914466874	1093	29.5532280368691	1392	23.2611207160957	5672	4088	0.358628732100651	0.421108049327807	0.389868390714229
Xl.1142	1.08	NA	0	NA	0	NA	0	1	0.169936229526585	NA	NA	Inf	NA	P20396	1	0.0257161193999753	0	0	0	0	0	0	1	0	0	NA	NA
Xl.11422	0.548	3	0.938119808721728	3	1.06683696608864	4	0.964425405002425	4	1.33964326926067	9	6	1.38905846145488	1.13720758923351	NA	0	0	0	0	0	0	0	0	0	0	NA	NA	NA
Xl.11423	0.312	NA	0	NA	0	NA	0	NA	0	NA	NA	NA	NA	NA	0	0	0	0	0	0	0	0	0	0	NA	NA	NA
Xl.11424	0.859	210	41.8932198632893	703	159.484881708907	263	40.4530986817723	576	123.066274346796	1003	913	3.04219647831943	3.80693778681505	NA	186	5.93345588419016	124	4.50344084520697	570	27.3190247455357	1129	33.4418977515861	756	1253	4.60423491448347	7.42585478549773	6.0150448499906
Xl.11425	3.939	655	28.4952800323751	247	12.2199191319196	1049	35.1867144526818	320	14.909865682759	1729	902	0.423735660310354	0.428840113802562	Q99550	596	4.35182071360379	186	1.54620005108787	186	2.04048422619274	202	1.36955129839915	782	388	0.468880581365447	0.885752977071477	0.677316779218462
Xl.11427	0.815	88	18.503022354109	157	37.5404438504713	165.5	26.8305514359785	270	60.8017233496346	587.5	245	2.2661376712557	2.02888172170071	NA	106	3.27453726901266	49	1.72332884105948	157	7.28684089874869	129	3.70029187438765	263	178	2.22530400484519	2.1471768975402	2.18624045119269
Xl.11428	0.581	9.5	2.8019803351723	6	2.01248419076274	21.5	4.88935461348476	11.5	3.63271595648913	45.5	15.5	0.74298475845261	0.718236372147483	Q99933	40	1.8265654900917	1	0.0519880179975028	14	0.960503285719141	1	0.042401132468713	54	2	0.525852092864691	0.815594325422248	0.67072320914347
Xl.11429	0.902	318	60.4140836463722	448	96.7896313830842	426	62.4011036438487	655	133.273712602113	1565	766	2.13575890200222	1.60210377351137	NA	1726	52.5988203494463	1063	36.8804729005445	3709	169.819519816018	5247	148.473339297986	5435	6310	3.22858038807339	4.02579814251227	3.62718926529283
Xl.1143	1.997	1	0.0858103246836099	3	0.292752457394379	NA	0	1	0.0919034190729653	NA	4	Inf	3.41162276770054	P05156	0	0	0	0	0	0	0	0	0	0	NA	NA	NA
Xl.11430	2.135	70	5.61846617682521	65	5.93297934927048	91	5.63161195511252	39	3.35255924480551	166	135	0.59531076919495	1.05597847571684	P34897	2070	26.9112632195396	2991	44.2698607074061	2363	46.1554535187545	3141	37.9169917729819	4433	6132	1.71509799232472	0.856496748963988	1.28579737064435
Xl.11431	0.832	188.333333333333	38.7901515994153	101	23.6567677880906	187	29.6966519840831	99	21.8384394963732	399	289.333333333333	0.735383891358468	0.609865308916379	NA	23	0.678346731053674	33	1.10806654858661	31	1.37366602417234	51	1.39667794697244	54	84	2.02502048183917	1.26046395747076	1.64274221965497
Xl.11432	1.181	106	15.3806106263132	57	9.40550930644787	67.5	7.55167140792543	25	3.88507891381693	122.5	163	0.514466096835141	0.611517288550098	Q15102	183	4.22432821198649	166	4.36257248348808	24	0.832364152213753	30	0.643028197911349	207	196	0.197040596857964	0.147396564835346	0.172218580846655
Xl.11434	0.999	32	5.48911210068209	37	7.21761305452562	35	4.62904886585248	20	3.67429685462886	78	69	0.793747692259932	1.31489627505125	Q9Y296	185	5.00325607145276	46	1.41633777444857	52	2.11290469757827	45	1.1300449419014	237	91	0.422305927860447	0.797864014000026	0.610084970930237
Xl.11436	0.928	175	32.3152620892291	176	36.9591565033467	276	39.2961782477928	176	34.8076277030315	651	351	0.885776410203111	1.14370591831485	NA	651	19.277738233836	327	11.0242955255432	881	39.1964343008166	895	24.6093603082806	1532	1222	2.0332486013333	2.23228416285294	2.13276638209312
Xl.11439	1.471	316	36.8122209464591	235	31.1323962141163	386	34.6707982782721	256	31.9401554993271	891	551	0.921240844902718	0.845708175537582	Q9H0I2	1249	23.5020242418799	951	20.3728295790959	379	10.7146404948932	790	13.8029565888844	1628	1741	0.455902878178469	0.677517893883887	0.566710386031178
Xl.1144	1.648	NA	0	NA	0	1	0.0801737138867308	NA	0	NA	NA	0	NA	P17752	0	0	0	0	0	0	0	0	0	0	NA	NA	NA
Xl.11440	0.817	82	17.1992459097183	91	21.7058448898035	112	18.1127826369121	100	22.4640303413356	331	173	1.24023076915615	1.26202305634451	NA	340	11.3655277986664	420	15.9840925574078	377	18.9342280710007	884	27.4388026313612	717	1304	1.66593478159654	1.71663186588874	1.69128332374264
Xl.11441	2.866	3347	200.123060698512	3132.5	212.996395017146	3037.5	140.032650723725	2536.5	162.43081154561	8749.5	6479.5	1.1599495596643	1.06432709090947	Q8NDN9	28054	278.604883318927	26769	302.659341776303	27858	415.661143596302	57171	527.195773267197	55912	83940	1.49193775300946	1.74187841080038	1.61690808190492
Xl.11442	1.775	91.5	8.83365322984505	323	35.4618610977566	129.5	9.63963567484537	166	17.1640378757894	474.5	414.5	1.78056914750201	4.01440493248552	P18669	126	1.99668291384457	41	0.73969114039474	40	0.95234457055087	45	0.662145252443849	166	86	0.476963349537134	0.895164503512225	0.686063926524679
Xl.11443	1.25	1135	155.597802300997	940	146.546415459088	1494	157.917330436069	1105	162.241517053621	3730	2075	1.02738259699307	0.941828311788109	Q92572	8092	178.905064502597	7777	195.752295513231	4239	140.80748442582	7766	159.428641803017	12331	15543	0.787051416444256	0.814440726659275	0.800746071551766
Xl.11444	1.543	414	45.9782063608373	374	47.2349038396628	519	44.4416977134721	451	53.6439006337064	1452	788	1.20706236245887	1.02733245983897	Q9BRF8	1766	31.7234805274548	1341	27.4250174206165	536	14.4660673431103	809	13.4940045216515	2302	2150	0.456005050599375	0.49203266910261	0.474018859850992
Xl.11445	2.606	1063	69.899885323077	958	71.638825505894	1491	75.5948903314008	1234	86.9061442113087	3845	2021	1.1496298735314	1.02487758277113	Q92560	4636	50.5432204067108	3150	39.0983149112495	2150	35.2170930584426	4385	44.3906270330781	6786	7535	0.696771847441812	1.13535908475447	0.916065466098139
Xl.11446	0.922	117	21.7456578655106	86	18.1771122696404	163	23.358550671485	107	21.2991656009676	399	203	0.911835922550135	0.835896176701555	Q9NQC7	286	8.52948481095417	166	5.63628387998969	127	5.69057367372653	198	5.4830746234923	413	364	0.667164992945212	0.972817327913286	0.819991160429249
Xl.1145	0.775	304	67.2186043761592	2104	529.055693421279	259	44.155750510582	1102	260.96942313982	2063	2408	5.9102024112868	7.87067357811615	P60321	1007	34.6091333514462	846	33.1024105404686	456	23.5462450092824	736	23.4877419754473	1463	1582	0.680347721226556	0.70954778192763	0.694947751577093
Xl.11450	0.913	67	12.5753949970891	47	10.0319287691052	66	9.55129738448185	28	5.62855594839423	121	114	0.589297529102071	0.797742637223511	Q9Y3C8	198	5.96571682524401	76	2.60698805152534	18	0.814827189089003	22	0.615491875630116	216	98	0.136584959185634	0.236093094201177	0.186339026693406
Xl.11452	1.009	66	11.2090905985621	20	3.86274633245177	48	6.28549203498112	11	2.00083489274116	75	86	0.318325897416744	0.344608360373792	Q9Y4U1	79	2.09972231474322	242	7.32281634466367	10	0.399328525729626	56	1.38205395694938	89	298	0.19018158873949	0.18873257117209	0.18945707995579
Xl.11454	2.163	819	64.8851021100349	689	62.075476492529	1020	62.3064290776879	845	71.6984757586507	2658	1508	1.1507396077739	0.956698448085337	Q9Y6K9	3843	50.0723704060799	2001	29.6826628517102	2864	56.0655830289637	4607	55.737588931519	6707	6608	1.11969101071668	1.87778263729151	1.49873682400409
Xl.11455	0.988	114	19.7726790453657	69	13.6097298791308	128	17.1175747997192	86	15.9753815773575	277	183	0.933273653789996	0.688309856641335	Q96PE7	44	1.2010433418089	34	1.05660563952467	24	0.984266734926877	15	0.380188925208293	68	49	0.819509755113805	0.359821025921579	0.589665390517692
Xl.11456	0.973	84.5	14.8820061194479	36.5	7.3103367576927	104	14.122439024126	63.5	11.9776224264473	283	121	0.848127041369086	0.49121984623696	NA	328	9.30858796325146	268	8.65910012059859	454	19.3580398065265	871	22.9525169952758	782	1139	2.07958928711297	2.65068155762231	2.36513542236764
Xl.11458	1.116	423	64.9521876167657	458	79.9758091686952	515	60.9722530913496	450	74.0044870518999	1379	881	1.213740403213	1.23130277983203	NA	1787	44.5479286728246	1438	40.8121855979784	1127	42.2106890384787	1894	43.8414729787982	2914	3332	0.9475342691798	1.07422507117506	1.01087967017743
Xl.1146	0.498	1	0.344102848179054	NA	0	0.5	0.132656908117804	1	0.368536401382955	2.5	NA	2.77811692290975	0	P06307	0	0	3	0.179442513733316	0	0	0	0	0	3	NA	0	NA
Xl.11460	3.093	2222.5	123.134417354936	1981.5	124.845104178354	2907.5	124.202121083448	2405.5	142.736543206045	7485.5	4204	1.14922790336362	1.01389284052473	Q8N5X7	14471	133.491906473955	12099	127.067320673583	7332	101.618881559677	10741	92.00327941769	21803	22840	0.761236274496562	0.724051462877955	0.742643868687259
Xl.11461	0.955	373.5	67.0200649946059	274.5	56.0139677001222	414.5	57.3469562944191	227	43.6246764719765	961.5	648	0.760714766586871	0.835779071605354	NA	1600	46.9531549404954	1613	53.8898739592012	1855	81.7869989986974	4598	125.289871223737	3455	6211	1.74188505761429	2.32492418368971	2.033404620652
Xl.11462	0.859	188	37.5044063538018	297	67.3783924147159	257	39.5302143011995	252	53.8414950267234	777	485	1.36203397776899	1.79654603192741	NA	793	25.2146271800061	484	17.5207514710716	850	40.606340487832	1015	29.967299295648	1643	1499	1.61042795508913	1.71038892624707	1.6604084406681
Xl.11465	0.945	16	2.90138782464625	28	5.7740904436205	26	3.63522041546946	35	6.7974491810634	74	44	1.86988639042003	1.99011328115865	O95625	4	0.116682093993918	1	0.0332102562730316	7	0.306787616632681	12	0.325033158745239	11	13	2.62926046432345	9.787131905067	6.20819618469522
Xl.11466	0.56	43	13.1582471266183	53	18.443579073261	72	16.9876646338284	64	20.9749860444242	179	96	1.23471863240434	1.40167447045061	NA	44	2.07382724936135	34	1.82442838721783	39	2.76172269956774	96	4.20139324165872	83	130	1.33170335205993	2.30285456589812	1.81727895897903
Xl.11468	1.716	1418.5	141.65426881743	1564.5	177.67063044449	1607	123.733643787837	1402.5	150.001402601351	4743.5	2983	1.21229277672089	1.25425539186171	Q5SQI0	8029	131.277849322442	8614	160.347748618837	3280	80.5748306483921	8077	122.625919655197	11309	16691	0.613773237939676	0.764749868404398	0.689261553172037
Xl.11469	1.645	331	34.4809880171057	241	28.5501569275369	463	37.1881263615251	303	33.8054296354284	988	572	0.909038258792289	0.827997066481199	P61163	571	9.7323550943139	335	6.50061804111798	173	4.43020174134893	239	3.78252614170604	744	574	0.455203462925152	0.581871772465425	0.518537617695288
Xl.1147	0.659	NA	0	NA	0	0.5	0.100247557272635	NA	0	NA	NA	0	NA	P06307	0	0	0	0	0	0	0	0	0	0	NA	NA	NA
Xl.11471	1.592	174	18.729396985183	75.5	9.24189963043372	167	13.8599804277955	72.5	8.35804445473091	329	249.5	0.603034362008857	0.493443522914543	A1XBS5	534	9.3854585407248	367	7.34358805303575	185	4.88519078643638	481	7.84985282290379	719	848	0.520506351952743	1.06893970171145	0.794723026832096
Xl.11472	0.976	145	25.4586748637392	55	10.9817165839862	114	15.4327827616064	53	9.96634198575996	221	200	0.64579033734306	0.431354602812712	O60925	87	2.42675996392916	139	4.41418339682317	14	0.586720370534432	90	2.33105369556826	101	229	0.241771077179168	0.52808265674822	0.384926866963694
Xl.11473	3.392	1093	55.2181597003932	662	38.0329055827214	1707	66.4916157984853	805	43.5561786410416	3329	1755	0.655062719080949	0.688775319371076	P22694	2697	22.7988080694279	1498	14.4168710255151	1449	18.4032761897866	2222	17.4412436833329	4146	3720	0.807203435098193	1.20978010085997	1.00849176797908
Xl.11474	0.577	37	10.9886292557145	35	11.8208740667707	34	7.78560404939566	30	9.54234633736803	93	72	1.22563981893078	1.0757369087344	Q2M329	75	3.4516926353185	54	2.82938870947791	15	1.03718845497593	52	2.22216547305419	90	106	0.300486910208395	0.785387128184389	0.542937019196392
Xl.11476	0.927	35	6.47002442692655	26	5.46576522575727	44	6.27136606402872	18	3.56371122114003	87	61	0.568251188776996	0.844782780573468	O00258	3446	103.82757666561	4908	168.356544169558	3864	174.916236591106	5079	142.094692560244	7310	9987	1.68467994928213	0.844010509131948	1.26434522920704
Xl.1148	4.048	1293	54.7363244521659	755.5	36.3706719102621	1800	58.7518045636359	1049	47.560314514639	3813.5	2048.5	0.809512403370095	0.664470482340232	P14921	3844	27.2598330405892	1318	10.6410191961042	3272	34.8617087231406	2995	19.7214498063659	7116	4313	1.27886728694312	1.8533421886492	1.56610473779616
Xl.11481	5.078	2071	69.8883862332125	3168	121.576555776271	2776	72.2297271814262	3194.5	115.456909814984	11264.5	5239	1.59846803138243	1.73958167199023	Q92547	8719	49.7488289908833	4780	31.0507493402134	9184	78.7306110913172	13463	71.3280300906334	17903	18243	1.58256209620019	2.2971435989874	1.9398528475938
Xl.11482	0.611	8	2.24370826046702	15	4.78417886592942	37	8.00110045492192	22	6.60832211710583	168	23	0.825926652756957	2.13226422981284	NA	29	1.26702668757553	27	1.34301088519927	12	0.78770676103686	37	1.50103800396693	41	64	0.621697055603577	1.11766629780086	0.869681676702221
Xl.11486	4.61	622	23.1210242604232	322	13.6116980251726	652	18.686840537188	314	12.5008186891661	1216	944	0.668963737571832	0.58871518285079	Q9UK73	661	4.11862372213759	343	2.43317183659046	454	4.25012861214493	467	2.7019028969128	1115	810	1.03192932855228	1.11044475210551	1.07118704032889
Xl.11487	2.499	734.5	50.3666602280042	608	47.4126994410135	823.5	43.5398127169552	590.5	43.3673993670605	2189	1342.5	0.996040098954593	0.941350870325361	Q5T9L3	1496	17.0319606483471	1109	14.3744951758548	707	12.0933891364273	1415	14.9586255411856	2203	2524	0.710040927531202	1.0406365829328	0.875338755232002
Xl.11488	5.631	384.830952380952	11.7112183515021	367.443228993229	12.7163385281871	585.236147186147	13.7320325578533	501.867857142857	16.3573741560148	1494.40638528139	752.274181374181	1.19118375863885	1.08582541512908	Q96KQ4	168	0.862699454805267	252	1.47325792673112	91	0.702080961868274	340	1.62118045108963	259	592	0.813818715147735	1.10040504223637	0.957111878692054
Xl.11489	2.09	477	39.1101699394936	334	31.1427916390967	603	38.1206445610791	417	36.6184116409535	1410	811	0.960592667374272	0.79628372076309	Q8WU67	1258	17.0110706429394	1149	17.6888272047979	617	12.5352134462095	1147	14.4017949817879	1875	2296	0.736885626385448	0.81417466602204	0.775530146203744
Xl.1149	2.776	497.166666666667	30.6902305755778	359.333333333333	25.2252456250027	579.166666666667	27.5659717030818	293.333333333333	19.3932988162904	1158.83333333333	856.5	0.703523134434702	0.821930795302531	P15036	343	3.50366446264054	64	0.744280029087594	362	5.55561985102716	156	1.47963701010681	705	220	1.58565978856325	1.98801116821673	1.78683547838999
Xl.11490	0.947	223.333333333333	40.4130082095823	195	40.1274896854038	276	38.5077649566544	202	39.1481392117421	639	418.333333333333	1.01662974352857	0.992934984629261	NA	56	1.63030492799843	64	2.1212350382139	55	2.40568669447743	112	3.02761770509468	111	176	1.47560536263051	1.42729006948893	1.45144771605972
Xl.11491	0.561	122.166666666667	37.3170644926301	90.4583333333333	31.422669668533	172.166666666667	40.5485584495984	131.125	42.8975385818313	430.616666666667	212.625	1.057930052807	0.842045592164378	NA	466	21.9990841707615	323	17.3599796136396	239	16.9516566774987	285	12.492971349115	705	608	0.770561926392771	0.719642051843158	0.745101989117965
Xl.11492	0.899	2	0.381230741697818	1	0.21676924635394	NA	0	NA	0	NA	3	NA	0.568603794616757	NA	0	0	10	0.348032404112584	0	0	22	0.62447715848603	0	32	NA	1.79430751592895	NA
Xl.11493	0.517	38.5	12.7610907314062	17.5	6.59636783029663	54	13.8004238804796	24.5	8.69731650536449	102	56	0.630220968623048	0.516912540560688	NA	226	11.4826707144014	90	5.20600984384005	22	1.67939445500088	30	1.41533069557611	248	120	0.146254690809396	0.271864775140751	0.209059732975073
Xl.11497	0.579	12	3.55156929312267	8	2.69258103588521	14	3.1947632587127	7	2.21885646843002	28	20	0.69452923072744	0.758138392822344	NA	20	0.913282745045851	37	1.9235566659076	19	1.30354017347598	43	1.82324869615466	39	80	1.42731282348988	0.947852864679912	1.1875828440849
Xl.11498	0.609	247	69.5019949804807	189	60.4786197327492	345	74.8498633291291	188.5	56.8072538703156	766	436	0.758949333287668	0.870170989332527	Q13330	1217	53.013417136906	1313	65.116035392159	876	57.3317091766248	1658	67.0628407733537	2093	2971	1.08145658727425	1.02989748023617	1.05567703375521
Xl.11499	0.653	25.5	6.69182552683891	25	7.46077919112526	30	6.07012008355278	29.5	8.29122246970444	95.5	50.5	1.3659074870973	1.11490940120933	Q8N323	47	1.92709045797297	56	2.61408842384087	28	1.72487583057815	85	3.23612559275199	75	141	0.895067392110113	1.23795567251591	1.06651153231301
Xl.115	4.432	372	14.3833748290295	427	18.7752393740131	517	15.412745264196	594	24.5978091078283	2751	799	1.59593950890561	1.30534311989976	Q04912	2916	19.0266086699697	1824	13.5496071620787	9557	93.6895201557764	12354	74.8485967311072	12473	14178	4.92413134578468	5.52404182909347	5.22408658743908
Xl.1150	1.128	872.5	132.548234085142	1316	227.354811217557	1022	119.710158382987	1583	257.561857666517	3562	2188.5	2.15154554254705	1.71526095980665	O60248	9188	220.785953896352	8886	243.099892564238	5195	187.556261914381	11673	260.456463274818	14383	20559	0.849493632201029	1.07139686705536	0.960445249628192
Xl.11502	0.761	135	30.3995196886699	133	34.0584079879126	105.5	18.3171124720139	90.3333333333333	21.7857799640127	259.333333333333	268	1.18936759258854	1.12036006939302	NA	327	11.6765590620253	155	6.30125173073265	229	12.2856509535285	308	10.2122172105158	556	463	1.05216364583673	1.62066485309712	1.33641424946693
Xl.11503	3.897	306	13.4557723449602	151	7.55099010092403	410	13.9008917113129	119	5.60436341256267	704	457	0.403165748568611	0.561171065275359	Q14108	177	1.30573693319754	238	1.99888303924168	56	0.62067751326793	250	1.71247653780283	233	488	0.475346524623448	0.856716728384716	0.666031626504082
Xl.11504	0.904	177	33.5523115659191	195	42.0362087744219	368	53.7859194896043	278	56.4398822489623	861	372	1.04934307685994	1.25285581864709	NA	218	6.22901558799401	107	3.4807650178562	323	13.8663133073263	453	12.0188613560877	541	560	2.22608422012182	3.45293672351663	2.83951047181923
Xl.11505	1.302	694	91.3410703263128	484	72.4422176624738	720	73.0652242315202	478	67.3793234491584	1781	1178	0.92218047857699	0.793095782693114	P36404	2971	63.1151836525741	2415	58.4085382201944	353	11.2668228586639	784	15.4649834805887	3324	3199	0.178512082301521	0.264772650571861	0.221642366436691
Xl.11507	0.985	112	19.4849547817613	95	18.7951040455413	149	19.9866150175782	90	16.7693416345016	333	207	0.839028600878788	0.96459572301057	Q8N1B4	330	9.24011854658138	268	8.54331463665553	111	4.66962649385438	237	6.16189294139882	441	505	0.505364348986846	0.721253190765198	0.613308769876022
Xl.11508	2.666	382.5	24.5860581528084	347	25.364522396043	422.5	20.938992312473	329.5	22.6832357986986	1109.33333333333	729.5	1.08330121431806	1.0316628325857	O95461	1125	12.0324418571574	740	9.01075067138038	590	9.48088379018857	702	6.97173002025884	1715	1442	0.787943453435343	0.773712454657324	0.780827954046333
Xl.11511	0.895	97	18.5723264627233	39	8.49178385074355	93	13.7293230001518	20	4.10125425449635	132	136	0.298722249775244	0.457227793609352	NA	16	0.491164416602669	3	0.104847039437896	10	0.46121399359139	9	0.256537951208612	26	12	0.939021594401234	2.44678297626675	1.69290228533399
Xl.11513	0.895	184	35.2299800942381	491	106.909381300387	263	38.8259349359133	731	149.900843001842	1117	675	3.86084310008943	3.03461372996552	NA	357	10.9591060454471	174	6.08112828739795	589	27.1655042225329	1095	31.2121173970477	946	1269	2.4788065842121	5.13261946170898	3.80571302296054
Xl.11517	2.878	692.5	41.2331580046107	485	32.8403901838127	922.5	42.3511097108127	502	32.0127262682882	1907.5	1177.5	0.755888723740219	0.796455856719499	O75159	678	6.71050067745743	478	5.38618332579394	306	4.55032293542241	443	4.07128172886455	984	921	0.678089930116288	0.755875075652838	0.716982502884563
Xl.11518	1.631	397	41.7113413256211	191	22.8211100687852	362	29.3253914995035	136	15.3036378864898	647	588	0.521856217563162	0.547120024039298	Q6UWZ7	244	4.19296352420699	188	3.67804561560762	65	1.6781863219335	154	2.45727735340957	309	342	0.400238712367738	0.668093224016098	0.534165968191918
Xl.11519	3.606	1107.5	52.6302729812631	627	33.8843514697904	1305.5	47.8344035423187	603.5	30.7157614200881	2556.5	1734.5	0.642126986968995	0.64381865322746	Q9UBT7	1673	13.2880783641346	1480	13.3830764509638	741	8.84260061324614	2274	16.7709976971373	2414	3754	0.665453677419069	1.25314965946634	0.959301668442705
Xl.11520	2.407	552	39.2989183851389	215	17.406831649988	711	39.0285772434862	234	17.8422450876438	1196	767	0.457158480985151	0.442934115371747	Q8N2Z9	2369	27.5051465420742	2700	35.6895169888599	2103	36.6845957322444	2771	29.8736045312697	4472	5471	1.33373569474093	0.837041435461131	1.08538856510103
Xl.11521	0.9	57	10.8530038315674	70	15.1569874145038	100	14.6806978317036	64	13.0511024276417	227	127	0.888997415331121	1.3965707236201	NA	330	10.0670178129768	221	7.67550881323797	286	13.1083640030818	454	12.8601178755368	616	675	1.30210994423637	1.67547431557331	1.48879212990484
Xl.11524	0.79	37.5	8.13432998701752	18	4.44020246139171	47	7.86067744659572	23	5.34331131827895	93	55.5	0.679752013052389	0.545859642832086	NA	121	4.72970868004346	125	5.5627179257328	45	2.64275618327867	102	3.70212767810827	166	227	0.558756651213957	0.665524969544555	0.612140810379256
Xl.11525	0.804	33	7.03356493404798	10	2.42382527950487	20.5	3.36889148003646	9	2.05445292412737	38.5	43	0.609830544053362	0.344608360373792	O14880	14	0.466927492177026	10	0.379707708241147	7	0.350763998539072	8	0.247749961728453	21	18	0.751217275520986	0.652475460337799	0.701846367929392
Xl.11533	1.008	248.5	42.245793423316	157	30.3526406132283	248	32.5072594844865	135	24.5800617708096	505	405.5	0.756140694743585	0.718477229415137	Q9Y5L4	643	17.6502152083988	899	28.0948506473808	66	2.72193988914469	335	8.53858760303943	709	1234	0.154215677089844	0.303920021152896	0.22906784912137
Xl.11534	3.263	107	5.61932711249436	181	10.8098299103484	125	5.06153388313409	153	8.60565815720898	356	288	1.70020755682077	1.92368760421744	Q96GE4	276	2.4153193456741	119	1.18560614894723	232	3.05034544537637	303	2.46212617749519	508	422	1.26291599942658	2.07668134960455	1.66979867451557
Xl.11535	0.628	49	13.3706969765371	60	18.6186833572158	28	5.89098065858169	39	11.3976337383117	99.5	109	1.93475999988358	1.39249908885736	NA	322	9.4022640531304	179	5.95055682493728	347	15.2230477356855	593	16.0780533243365	669	772	1.6190831963092	2.70194097751616	2.16051208691268
Xl.11536	0.791	129	27.9467195609593	50	12.3183029375595	200	33.4074034096921	82	19.0259829164025	389.5	179	0.569513969196502	0.440778135361826	Q9H3S4	383	13.1940917184691	158	6.19677625569294	76	3.93359713923186	93	2.9748554819941	459	251	0.298133226838617	0.480065014330817	0.389099120584717
Xl.11537	3.168	1039	56.2015100727596	931	57.2692990377559	1339	55.845040899577	1210	70.0986946797163	3543	1970	1.25523580161345	1.01899929314379	Q02241	1015	9.17549237055548	825	8.49073503927763	725	9.84684054310326	1757	14.7481415411389	1740	2582	1.07316753645855	1.73696876335381	1.40506814990618
Xl.11539	0.894	80	15.3345161873082	28	6.10348486490086	113	16.7005253857299	34	6.97993103827315	186	108	0.417946793712088	0.398022656231729	NA	10	0.307299539999705	14	0.489799062643139	1	0.0461697446414861	4	0.11413638173968	11	18	0.150243455104197	0.233026950120642	0.19163520261242
Xl.11540	0.943	136	24.7141014861834	103	21.2854527090517	163	22.8383708580161	110	21.4087211747172	470	239	0.937401415705749	0.861267512434206	NA	663	19.3593200845511	525	17.4527504642015	376	16.4952909182068	754	20.4432583584313	1039	1279	0.852059413562265	1.17134880260643	1.01170410808435
Xl.11543	1.119	21	3.21593171247234	15	2.61227282134305	21	2.4795816713065	13	2.13217574848369	40	36	0.859893333281593	0.812291135166794	NA	0	0	1	0.028237146831131	2	0.0745278111471705	1	0.0230300567215853	2	2	Inf	0.81559432542225	Inf
Xl.11544	0.808	176	37.3266416301952	1907	459.935245748106	233	38.1007714765872	2310	524.699140374906	2771	2083	13.771352128587	12.3219026856154	NA	376	12.6992597000062	256	9.84370361051334	734	37.2462180976678	2139	67.0816202178232	1110	2395	2.93294404378939	6.81467289874293	4.87380847126616
Xl.11545	0.961	371	66.1558314504326	328	66.5131958489895	380	52.2455635633988	244	46.5989544275189	952	699	0.891921748934187	1.00540185786683	Q8N4T8	2173	61.7291524224872	1666	53.8807445597142	315	13.4442538393537	763	20.1259933481291	2488	2429	0.217794240026793	0.373528493575736	0.295661366801265
Xl.11546	0.568	NA	0	NA	0	NA	0	NA	0	NA	NA	NA	NA	NA	0	0	0	0	0	0	0	0	0	0	NA	NA	NA
Xl.11549	5.057	2686	91.0187076535598	3097	119.345379870749	3817	99.7282999036016	2994	108.659718587859	10800	5783	1.08955751469634	1.31121813248555	Q9BXF6	17914	102.333118032252	14259	92.7343666052502	19027	163.301253245139	27548	146.122101916073	36941	41807	1.59578107640258	1.57570604367292	1.58574356003775
Xl.1155	2.466	561	38.9840898291029	427.5	33.783170592807	891.5	47.7658471422035	394	29.3233026715947	1641	988.5	0.613896841069236	0.866588670939978	P01106	24	0.276243826770053	27	0.353812447573111	20	0.34586522487615	53	0.566447166619721	44	80	1.25202879253497	1.60098145360664	1.42650512307081
Xl.11551	2.523	422.944047619047	28.72653713842	354.113492063492	27.3515903304519	486.346825396825	25.4693607077019	312.438888888889	22.7278088284081	1083.19920634921	777.057539682539	0.892358826326381	0.952136701985942	Q9H4A6	516	5.78922697123669	479	6.1183510595316	186	3.13530201613619	494	5.14635834679962	702	973	0.541575245143037	0.841134857533593	0.691355051338315
Xl.11552	0.463	NA	0	NA	0	NA	0	NA	0	NA	NA	NA	NA	NA	0	0	0	0	0	0	0	0	0	0	NA	NA	NA
Xl.11554	0.862	91	18.0905485774691	72	16.2773083271436	144	22.072139663443	87	18.523443301993	296	163	0.839222820462326	0.899768642030911	Q5TA50	250	7.78035459553393	204	7.22799017101587	71	3.3198104920875	131	3.785583909643	321	335	0.426691412495921	0.523739493285856	0.475215452890888
Xl.11555	1.457	552	64.9227841819007	359.5	48.0835697417659	179	16.2323982202296	98	12.3445782656786	362	911.5	0.760490107388703	0.740627044075087	Q9H1K1	479	9.07727482841015	231	4.98379253074703	124	3.53050815262394	185	3.25532159231354	603	416	0.38893921571859	0.653181602610892	0.521060409164741
Xl.11558	4.297	2316	92.3614646959691	1629.5	73.9003287766899	3212.5	98.7795382962834	1761.5	75.2362303411603	7581.5	3945.5	0.761658048203198	0.800120797347155	P43490	12230	81.9705715359706	9474	72.2924411912106	6116	61.5877793664545	10800	67.2136470244785	18346	20274	0.751340123808071	0.929746539430051	0.840543331619061
Xl.11560	2.334	1992	146.253440890828	1615	134.843195048239	2608	147.637249145564	1913.5	150.465644051007	6167.5	3607	1.01915773235963	0.921983060548256	P68400	10617	129.150193038702	8674	120.127009015285	3318	60.6408369026183	5694	64.3150933583979	13935	14368	0.469537330729705	0.53539244742383	0.502464889076768
Xl.11561	3.046	1924.16666666667	108.250621380452	1781	113.9439786451	2493.16666666667	108.146040149928	2015	121.410119072802	6713	3705.16666666667	1.12264969576774	1.05259422248154	Q6P4F7	12349	115.886020696586	12787	136.614226855977	18500	260.835410748268	35566	309.91063728534	30849	48353	2.25079271149701	2.26850924986061	2.25965098067881
Xl.11562	0.934	169.042857142857	31.014698122459	84.7333333333333	17.6792881650361	205.333333333333	29.0470338254692	82.325	16.1768737724178	381.658333333333	253.77619047619	0.55691998947698	0.570029348511821	NA	232	6.71411575410214	135	4.44797780833521	72	3.13060949648016	109	2.92906855665903	304	244	0.466272791702682	0.658516899785371	0.562394845744026
Xl.11568	0.553	125	38.7349047000834	103	36.2968931367735	94	22.4590784188449	48	15.930369147664	225	228	0.709306448402495	0.937059053528415	NA	536	25.6338949399036	268	14.5919256518407	100	7.18530773050208	103	4.57392705648633	636	371	0.280304953552607	0.313456028054073	0.29688049080334
Xl.11569	0.958	135.166666666667	24.1780741330654	115.2	23.4338868943596	172.416666666667	23.7795123803195	101.166666666667	19.3812447161531	543.166666666667	250.366666666667	0.815039619239354	0.969220574202473	NA	451	12.987903367685	399	13.0816765365465	292	12.6340014000879	576	15.402357149185	743	975	0.972751416639145	1.17739932692535	1.07507537178225
Xl.1157	1.41	16	1.94454715907142	8	1.10567689345924	2.5	0.234266454761227	NA	0	NA	24	0	0.568603794616755	P10589	1	0.0199431130040625	0	0	0	0	0	0	1	0	0	NA	NA
Xl.11572	0.948	135	24.4029899610525	66	13.5672852986969	202	28.1534901456088	80	15.4878588935622	365	201	0.550122162952429	0.555968154736386	NA	312	9.07411641684843	164	5.4302722608344	80	3.49570923714109	216	5.83318436676724	392	380	0.3852396284723	1.07419740421467	0.729718516343485
Xl.11573	0.882	48	9.32588943636294	45.5	10.053103897375	107	16.0289251835947	41.5	8.63553492900401	229.5	93.5	0.538746973368016	1.07797802729427	NA	150	4.66326237263603	136	4.81355018812085	119	5.55828889731639	183	5.28265052939472	269	319	1.1919314104933	1.09745412906082	1.14469276977706
Xl.11575	2.488	524.5	36.1254051636725	358	28.0407748332173	671	35.6337356132066	337.5	24.8962040443892	1317.5	882.5	0.698669494397948	0.776206514672255	Q9H6Z4	12020	132.424968400594	17265	216.550901889012	13777	228.042414737756	18136	185.52785211821	25797	35401	1.72204998416849	0.856740149774568	1.28939506697153
Xl.11576	3.402	308	15.5143654512334	165	9.45163614283117	559	21.7103441479426	191	10.3040697903421	1038	473	0.474615681820897	0.609218351375097	P55060	38	1.20565183160923	20	0.722430899445818	13	0.619693910220466	29	0.854355286041666	51	49	0.513990767461728	1.18261177186226	0.848301269661995
Xl.11577	3.674	1011	47.1552024484197	940	49.8592866967502	1825	65.6315900614402	1592	79.5268251493819	4658	1951	1.21171565514311	1.0573443460727	Q96TA1	8333	65.1622731860212	4267	37.987917934012	8614	101.203439862908	9834	71.404773795594	16947	14101	1.5530986706679	1.87967063421664	1.71638465244227
Xl.11594	0.801	NA	0	NA	0	4.2	0.692796976327585	1	0.229127500485283	7.2	NA	0.330728205108305	NA	NA	16	0.544787477184146	9	0.34888126363481	14	0.716194087609394	36	1.13818231546678	30	45	1.31463023216172	3.262377301689	2.28850376692536
Xl.11606	4.621	2081	77.1709278243204	2052	86.5363846944249	2508	71.7101734380466	1742	69.1865883536325	7121	4133	0.964808548586285	1.12135991019086	Q9UPN6	10049	62.3756645330089	7819	55.2549965631651	9418	87.830749291123	14309	82.4714864462569	19467	22128	1.4080932034743	1.49256160665903	1.45032740506667
Xl.11609	2.646	167	10.8154412213376	70.5	5.19226245249037	191	9.5374601559707	94	6.52000227571387	356.5	237.5	0.683620394642716	0.480078652939895	Q8N3F0	353	3.79768101612406	205	2.51087818299132	41	0.66270950161728	73	0.729237238267415	394	278	0.174503729724422	0.290431150028411	0.232467439876416
Xl.1161	2.024	222	18.7957680253377	184	17.7159593156538	351	22.913203779818	180.333333333333	16.3521640625483	665.5	406	0.713656816379005	0.942550434319669	P30279	206	2.87853836029085	221	3.51580742112569	33	0.692810248237972	105	1.36237385115155	239	326	0.240681263030995	0.387499566377087	0.314090414704041
Xl.11610	0.52	12.3333333333333	4.06438402599183	6	2.24856406698683	14	3.55724601306664	3	1.05883343012718	28	18.3333333333333	0.297655384597474	0.55323612449198	NA	3	0.151375436054932	3	0.172338937458159	0	0	1	0.0468528864800581	3	4	0	0.27186477514075	0.135932387570375
Xl.11611	0.712	80.5	19.3746335402389	108	29.5597748131976	76.5	14.1961523274269	54	13.919495654481	197.5	188.5	0.980511855144623	1.5256946538785	NA	65	2.46834772997172	4	0.172934236033144	27	1.5404666871443	19	0.669959862504355	92	23	0.624088198125128	3.87407304575569	2.24908062194041
Xl.11612	1.05	NA	0	NA	0	NA	0	NA	0	NA	NA	NA	NA	NA	0	0	0	0	0	0	0	0	0	0	NA	NA	NA
Xl.11614	0.487	9	3.16687672595179	29	11.6044990178513	27	7.32527633080898	22	8.29093390873031	68	38	1.13182541303731	3.664335565308	NA	7	0.374479256955845	2	0.121811341439404	1	0.0803757963284265	2	0.0993486388500503	8	4	0.21463350729171	0.815594325422252	0.515113916356981
Xl.11619	0.541	NA	0	NA	0	1	0.244226026775106	NA	0	NA	NA	0	NA	NA	0	0	0	0	0	0	0	0	0	0	NA	NA	NA
Xl.1162	0.46	68.5	25.5182183911567	59	24.9949078170855	44	12.6381659594666	37	14.7622863736573	120	127.5	1.16807188804161	0.979492668098939	P00441	249	14.0380339478404	198	12.7086709534049	57	4.82811225791295	102	5.33960722804078	306	300	0.343930800840933	0.420154652490251	0.382042726665592
Xl.11620	0.53	3	0.969980481470768	NA	0	1	0.24929486884025	NA	0	NA	NA	0	0	NA	0	0	0	0	0	0	0	0	0	0	NA	NA	NA
Xl.11626	1.488	202	23.2630175506856	119	15.5848056076551	201	17.8477032107203	85	10.4839689990192	346.5	321	0.58741278220729	0.669939124350435	P49366	274	5.08076347613933	88	1.85775778923904	44	1.225819861525	47	0.809242106964546	318	135	0.24126686221112	0.435601514714155	0.338434188462638
Xl.11629	1.609	212	22.5786216900881	154	18.651855239725	452	37.1168917211748	208	23.7255901807657	906	366	0.639212743324369	0.826084758216799	Q9UL25	406	7.06796241275805	179	3.54771915215975	105	2.74633213820526	108	1.74579864658592	511	287	0.388560659752234	0.492090430981023	0.440325545366628
Xl.1163	2.067	NA	0	NA	0	NA	0	NA	0	NA	NA	NA	NA	P14416	2	0.0275529850714021	0	0	0	0	0	0	2	0	0	NA	NA
Xl.11631	1.976	528.129761904762	45.80061524758	485.515476190476	47.8821339354344	552.806349206349	36.9636876261694	392.627380952381	36.4672803978651	1230.11468253968	1013.64523809524	0.986570408414748	1.04544739577411	Q8TAC1	878	12.5071808696906	1527	24.7646363632478	295	6.31367892830585	1318	17.4334172231275	1173	2845	0.504804319541438	0.703964191818287	0.604384255679862
Xl.11633	1.717	319	31.8374296257548	140	15.8896781281927	482	37.0907787966978	227	24.2641619282106	1001	459	0.654183134336636	0.499087970196526	Q9BV90	856	13.9959943978092	800	14.8918271296807	154	3.7830865609306	343	5.20746445979109	1010	1143	0.270297804743532	0.349686067024789	0.30999193588416
Xl.11634	0.771	11	2.444870820136	15.5	3.9177315996355	27	4.62699036719062	19.5	4.6418378648896	71.5	26.5	1.00320888882853	1.60242887573813	NA	38	1.34058037594095	38	1.52623307709636	22	1.16607773830988	70	2.29302875227914	60	108	0.869830529550616	1.50241059946204	1.18612056450633
Xl.11635	1.044	211	34.6337539089642	187	34.9058700309386	229	28.9817224436217	196	34.456035504011	583	398	1.18888846482601	1.00785696296999	Q9BSB4	1434	38.4274984920508	806	24.5898573024166	462	18.6007519298407	646	16.0741375420606	1896	1452	0.484047951590929	0.653689744693268	0.568868848142098
Xl.11639	0.962	73.5	13.0927199084178	32	6.48234685978185	79	10.8502870668828	43	8.20357432350791	167.5	105.5	0.756069795475442	0.495110787149285	Q96AZ1	158	4.48835990922825	70	2.26389683024009	41	1.74988700766191	58	1.52989202384205	199	128	0.389872256915955	0.675778155349863	0.532825206132909
Xl.1164	1.177	726	105.70067676588	774	128.150958040337	906	101.704681495082	758	118.195917535806	2693	1500	1.16214824920839	1.21239486786052	Q8WW33	34566	856.593285566088	33845	954.878384766322	15764	586.931649382993	27009	621.493004189413	50330	60854	0.685192913921936	0.650860899256302	0.668026906589119
Xl.11640	1.698	184.683333333333	18.6383571163595	237.916666666667	27.3051483268604	230.683333333333	17.9501359265556	112.616666666667	12.1723579813901	457.083333333333	422.6	0.678120657759599	1.46499759374681	P08758	66	1.51399125481545	47	1.22745419018517	51	1.75770168684418	66	1.40580656100494	117	113	1.16097215307788	1.14530266974189	1.15313741140988
Xl.11644	1.869	1054	96.6382194683789	396	41.2898441835142	959.5	67.8304794679916	312.5	30.6867188149933	1789	1450	0.452403094533247	0.42726205439893	Q9UKT4	1030	15.5009586239481	562	9.62909899669969	1262	28.5348930809178	1796	25.0974653863784	2292	2358	1.84084699360677	2.60641887626043	2.2236329349336
Xl.11647	0.927	12	2.21829408923196	6	1.26133043671322	11	1.56784151600718	9	1.78185561057002	29	18	1.136502377554	0.568603794616759	NA	6	0.178215052376728	2	0.0676318288842893	5	0.223130376838793	3	0.0827402037839324	11	5	1.25202879253498	1.22339148813337	1.23771014033418
Xl.11648	0.386	20	8.87892323280668	17	8.58260205188409	13	4.44984882463554	10	4.75469243235005	32	37	1.06850650881145	0.966626450848486	O15239	108	7.09903278144609	17	1.27219109512275	9	0.888819344152017	3	0.183104442006146	117	20	0.125202879253498	0.143928410368632	0.134565644811065
Xl.11649	1.11	595	91.8568603098518	423	74.2633862123758	619	73.6812320904691	405	66.9640601756111	1544	1018	0.908834696105375	0.808468588648364	P01135	8011	200.729477833376	3888	110.912037411534	2089	78.6427018072526	3328	77.4301213721992	10100	7216	0.391784518427997	0.698121891719456	0.544953205073727
Xl.1165	1.036	NA	0	NA	0	NA	0	NA	0	NA	NA	NA	NA	P14416	0	0	0	0	0	0	0	0	0	0	NA	NA	NA
Xl.11651	0.765	93	20.8323912556402	42	10.6990499396497	84	14.5079837395659	31	7.43720910398701	155	135	0.512628717917873	0.513577620944164	Q330K2	378	13.432230511318	143	5.78522664276211	38	2.02878252453716	47	1.55080214680115	416	190	0.151038394020093	0.268062470593327	0.20955043230671
Xl.11655	0.464	23	8.4942974634545	32	13.4396932739443	44	12.5292162529194	18	7.11974203016554	90	55	0.568251188776998	1.58220186328141	NA	1	0.0559472826640684	0	0	0	0	0	0	1	0	0	NA	NA
Xl.11656	1.364	448	56.2835204106596	442	63.1488227219272	583	56.4733295622791	541	72.7935045365052	1492	890	1.28898906972057	1.12197713044914	Q8TDR2	1363	27.6527478519513	1048	24.2064846484483	568	17.3135583864162	928	17.4820602752111	1931	1976	0.626106254579488	0.722205662205964	0.674155958392726
Xl.11659	0.534	4	1.28361961343198	2	0.729870983041917	7	1.73199244081896	1	0.343691250727925	11	6	0.198436923064984	0.568603794616756	NA	10	0.493541685454071	2	0.112378139913794	1	0.0741514080605686	0	0	11	2	0.150243455104197	0	0.0751217275520987
Xl.11663	0.447	NA	0	NA	0	NA	0	NA	0	NA	NA	NA	NA	NA	0	0	0	0	0	0	0	0	0	0	NA	NA	NA
Xl.11667	0.894	45	8.62566535536086	18	3.92366884172198	90	13.3013034045637	36	7.39051521699511	163	63	0.555623384581951	0.454883035693405	NA	62	1.90525714799817	38	1.32945459860281	18	0.83105540354675	34	0.970159244787284	80	72	0.43619067610896	0.729742291167275	0.582966483638117
Xl.11669	0.884	160	31.0159671299853	105	23.1469830425115	172.5	25.7825603888233	96	19.9309822141587	371.5	265	0.773041230722716	0.746292480434495	P15954	821	25.4965516856069	843	29.8053254961404	119	5.55240087941669	245	7.06490903178377	940	1088	0.217770659651638	0.237035124233038	0.227402891942338
Xl.11670	2.253	272	20.6883246351274	143	12.3689320921098	318	18.6489823321508	126	10.2640577514326	602	415	0.550381654538725	0.5978701663985	Q9NUY8	535	6.73722561084404	423	6.06450949119839	324	6.13010454884227	415	4.85263476101341	859	838	0.909885597266542	0.800169373641213	0.855027485453878
Xl.11679	0.962	8	1.42505794921554	5	1.01286669684091	15	2.06018108864863	7	1.3354655875478	31	13	0.648227282012279	0.710754743270945	NA	2	0.0573705990527825	7	0.228604846262992	3	0.129293355346314	6	0.15981327032239	5	13	2.25365182656295	0.699080850361927	1.47636633846244
Xl.11680	1.036	180	29.7735321532533	120.5	22.6665097228756	117	14.9215973134979	67	11.8692910893279	235	300.5	0.795443734337414	0.761297302792436	Q96GS4	688	18.3862048931528	202	6.14586520144772	124	4.97875671112966	185	4.59068596473022	812	387	0.270787622571518	0.746955199025328	0.508871410798423
Xl.11682	0.355	NA	0	NA	0	10	3.72186705592485	4	2.06795637057703	15	NA	0.555623384581952	NA	NA	0	0	0	0	0	0	0	0	0	0	NA	NA	NA
Xl.11684	4.671	2894	106.171088424284	2449	102.173031043545	3890	110.034517466911	2401	94.3391646458568	10035	5343	0.857359734178195	0.962343257094984	Q6P2E9	15651	96.6569628378081	16258	114.310513633744	16796	155.844859400142	31485	180.549774385741	32447	47743	1.61235005554284	1.57946779037518	1.59590892295901
Xl.11686	0.774	651	144.131079036115	452	113.803294208567	749	127.858635766814	433	102.67309867676	1727	1103	0.803020445674183	0.789581920635252	Q9BXW4	5996	207.044748164154	4187	164.601413109846	1111	57.6384397256105	1865	59.7975829667423	7107	6052	0.278386388627024	0.363287178627298	0.320836783627161
Xl.1169	1.649	37	3.84502066740282	224	26.4718761393396	35	2.80437830017382	20	2.2259688039868	84.5	261	0.793747692259932	6.8847162159002	P29692	81	1.38948301076285	85	1.66002699948726	13	0.335048082529965	44	0.700846805135287	94	129	0.241131471154885	0.422190003747988	0.331660737451436
Xl.11691	0.947	475	85.9530398487384	261.5	53.8119925781184	483	67.3885886741452	281	54.4585500915819	1036.5	736.5	0.808127179438555	0.626062704388555	Q96EY4	3392	98.749898495905	2091	69.3047260141447	493	21.5637007341341	1017	27.4918500542972	3885	3108	0.218366814169721	0.396680740772083	0.307523777470902
Xl.11693	0.52	54	17.7954111408291	39	14.6156664354144	90	22.8680100839998	31	10.9412787779809	172	93	0.478453470056682	0.821316592224205	NA	183	9.24982211934973	133	7.6535325943703	203	15.4160777357922	299	14.0331665283262	386	432	1.66663504842361	1.83355416015979	1.7500946042917
Xl.11695	4.932	902	31.3401506469259	375.333333333333	14.8303509113063	1351.41666666667	36.2039046132508	472	17.5642117525288	2320	1277.33333333333	0.48514689065058	0.473206114366939	Q9HBR0	448	2.62255121804221	168	1.11965248984398	407	3.57961184303254	711	3.86471759763053	855	879	1.36493496043322	3.45171169866203	2.40832332954762
Xl.11696	1.108	12	1.855919332778	43	7.56285988836123	12	1.43097054677255	6	0.993850873043566	32	55	0.694529230727442	4.0749938614201	NA	21	0.527092378797439	6	0.171453634697244	4	0.150842247904033	1	0.0233061019220152	25	7	0.28617800972228	0.135932387570375	0.211055198646327
Xl.11697	1.351	486	61.6450955877721	547	78.902240712279	660	64.547257676032	670	91.0183979907009	2044	1033	1.41010480177996	1.2799435212155	NA	2295	47.6832623573036	2051	48.5151004918978	907	28.3130150984379	2160	41.6715084457929	3202	4211	0.593772609061033	0.858938928772336	0.726355768916684
Xl.1170	3.21	1	0.0533841801847878	1.5	0.0910633422767251	1	0.0411608350421596	NA	0	NA	2.5	0	1.70581138385027	Q12860	1	0.00896525263485377	0	0	2	0.0269394106348488	0	0	3	0	3.00486910208395	NA	NA
Xl.11700	0.82	42	8.77714045428426	27	6.41663404481607	66	10.6345542829658	37	8.28128259985651	131	69	0.778714592027735	0.731062021650116	Q7Z353	31	1.0280629633429	13	0.490828052270541	32	1.59442303666888	33	1.01618822678977	63	46	1.55090018172075	2.07035482607187	1.81062750389631
Xl.11705	4.069	941	39.6295867554613	564	27.0115044468705	1236	40.1346971442297	687	30.9869463896645	2561	1505	0.772073756488271	0.681599447744634	Q9UJS0	1994	14.099578865231	1143	9.20142777006163	555	5.89616369882481	699	4.58944703434509	2549	1842	0.418180128299045	0.498775532344841	0.458477830321943
Xl.11709	1.667	30	3.08392114684767	36	4.20847023935147	74	5.8652338067874	40	4.40386629606987	140	66	0.750842411597233	1.36464910708022	P52803	14	0.23386282941516	35	0.665624367181702	5	0.125486998256347	13	0.201640941073435	19	48	0.536583768229276	0.302935035156835	0.419759401693056
Xl.1171	2.098	31.1845238095238	2.54713077409838	105.016666666667	9.75461436389641	49.5178571428572	3.11849870442791	27.8166666666667	2.43337664796838	105.279761904762	136.201190476191	0.780303882927148	3.82964803499314	P29692	59	0.795980759706552	62	0.95229225419816	31	0.628358963657299	99	1.24018922109823	90	161	0.7894147641068	1.30231997123875	1.04586736767277
Xl.11712	1.035	525	86.9233716487089	365	68.7242286496135	676	86.2969716020141	427	75.7176730516714	1625	890	0.877408229350938	0.790630038229014	Q8TAC2	2975	78.4318515692592	2733	82.0300796278475	1396	55.2950784151231	2082	50.9669238376893	4371	4815	0.705007943951123	0.621319936161406	0.663163940056265
Xl.11717	2.192	241	18.8405728251614	133	11.8241097074824	403	24.2914648884986	115.5	9.67054984997546	676.5	374	0.398104844412007	0.627587590738824	Q9GZM8	322	4.1222153315908	145	2.11334698488539	110	2.11574366929151	236	2.80536261248893	432	381	0.51325403917583	1.32745007448035	0.920352056828089
Xl.11718	0.849	88	17.7620297038856	66	15.1493362345874	101	15.7182029788204	56	12.1057045486076	249	154	0.770171028133401	0.852905691925138	NA	2	0.0642902984999382	4	0.146387313835074	8	0.386367863052436	16	0.477570649910768	10	20	6.00973820416789	3.26237730168899	4.63605775292844
Xl.11720	0.984	31	5.39863797783358	37	7.32763764377144	43.5	5.84094837511377	47.5	8.8594802588555	136.5	68	1.51678797515188	1.35731228392387	NA	5	0.140404100172279	13	0.415605362267393	6	0.253137565448148	20	0.521485192431298	11	33	1.80292146125037	1.25476050064961	1.52884098094999
Xl.11721	1.986	346.5	29.897963329926	172	16.8774395897366	329.5	21.9212534843489	171.5	15.8487353640051	653.5	518.5	0.722984904824015	0.564501314136115	Q96I25	306	4.32954203257113	268	4.31701275317487	114	2.42337680899105	349	4.58509311712109	420	617	0.559730519015636	1.0620985804939	0.810914549754768
Xl.11723	1.107	14	2.16719517389735	12	2.11247211351969	22	2.62581587233723	10	1.65791443440571	33	26	0.631390209752219	0.974749362200152	Q16740	15	0.452413211666232	10	0.343377649736593	5	0.226573746851737	24	0.672136470244785	20	34	0.50081151701399	1.9574263810134	1.22911894901369
Xl.11729	0.432	1	0.396674116650854	NA	0	2	0.61169574298765	1	0.424840573816463	3	NA	0.694529230727441	0	NA	0	0	0	0	0	0	0	0	0	0	NA	NA	NA
Xl.1173	1.452	NA	0	NA	0	NA	0	NA	0	NA	NA	NA	NA	P19622	0	0	0	0	0	0	0	0	0	0	NA	NA	NA
Xl.11730	0.628	3.66666666666667	1.00052834518305	7.83333333333333	2.43077254941428	4.5	0.946764748700629	6.16666666666667	1.80218995007493	15	11.5	1.90352455829002	2.42948894063522	NA	8	0.340888094371766	1	0.0485120749337163	8	0.512162051022997	10	0.395661730303979	16	11	1.50243455104197	8.15594325422248	4.82918890263223
Xl.11731	1.419	70	8.45343572059326	25	3.43332544877012	75	6.98341863030297	26	3.36279726927872	128	95	0.481540266637692	0.406145567583398	P47775	77	1.51196313525106	10	0.223551959507011	70	2.06511423118449	12	0.218793251533131	147	22	1.36584959185634	0.978713190506698	1.17228139118152
Xl.11732	0.947	301	54.4670841988848	231.5	47.6385326265179	199	27.7646566172979	131	25.3881496868229	465	532.5	0.914405318847185	0.874629757167968	Q9BQ13	504	14.7606928695802	227	7.56885296188619	217	9.54841977641476	167	4.54145356293766	721	394	0.646881542809739	0.600018732799628	0.623450137804684
Xl.11734	0.419	NA	0	NA	0	NA	0	NA	0	NA	NA	NA	NA	O75037	0	0	0	0	0	0	0	0	0	0	NA	NA	NA
Xl.11735	2.683	412.516227015833	26.3474127099666	273.058769605292	19.8332011122655	531.844859989259	26.191085779211	281.326029470808	19.2441608249088	1051.82563442504	685.574996621125	0.734759947989011	0.752757066911662	Q5MNZ9	4620	49.0552907119847	2540	30.7047523318246	2339	37.3138157231003	2072	20.4284694085698	6959	4612	0.760648141750471	0.665319465462559	0.712983803606515
Xl.11736	0.534	NA	0	NA	0	NA	0	NA	0	NA	NA	NA	NA	NA	0	0	0	0	0	0	0	0	0	0	NA	NA	NA
Xl.11737	0.364	0.333333333333333	0.156926024169569	0.5	0.267686198450813	0.333333333333333	0.120994762349205	NA	0	NA	0.833333333333333	0	1.70581138385027	NA	0	0	0	0	1	0.103881925443344	0	0	1	0	Inf	NA	NA
Xl.11739	1.492	111	12.7488721458725	106	13.8450459531182	155	13.7262556804467	110	13.5311153269157	326	217	0.985783424258301	1.08598202215092	Q9UBX3	1268	23.6922657202373	564	11.9976019507201	399	11.2009742630995	388	6.73164594864662	1667	952	0.47276923175532	0.561082621035163	0.516925926395242
Xl.1174	2.666	3	0.192831828649477	1	0.0730966063286541	NA	0	3	0.206524149912279	NA	4	Inf	0.379069196411172	P19622	1	0.0107543566089405	0	0	0	0	2	0.0199717733271561	1	2	0	Inf	Inf
Xl.11742	0.43	NA	0	NA	0	NA	0	NA	0	NA	NA	NA	NA	NA	0	0	0	0	0	0	0	0	0	0	NA	NA	NA
Xl.11744	1.351	1	0.126841760468667	14	2.0194357769139	3	0.293396625800146	1	0.135848355210001	6	15	0.463019487151625	15.9209062492691	Q92982	2	0.0406325379292749	8	0.18503843412001	2	0.061047728881466	1	0.0188645371066624	4	9	1.50243455104197	0.101949290677781	0.802191920859876
Xl.11747	0.43	1	0.398519112542253	NA	0	NA	0	NA	0	NA	NA	NA	0	NA	0	0	0	0	0	0	0	0	0	0	NA	NA	NA
Xl.11748	0.416	39	16.0653017243596	615	288.097271082687	44	13.9748950513332	582	256.767106805842	658	654	18.3734551037896	17.9328889071438	Q14789	30	1.83993992359656	12	0.837898934420003	40	3.685852417404	77	4.38505770388778	70	89	2.00324606805596	5.23339692145943	3.6183214947577
Xl.11749	0.356	NA	0	NA	0	9	3.34027113586514	1	0.515536876091887	14	NA	0.154339829050542	NA	NA	16	1.12215793745347	0	0	9	0.9483574820378	0	0	25	0	0.845119434961109	NA	NA
Xl.1175	2.669	123.833333333333	7.95072257188239	91.5	6.68082167523625	6	0.297024234886472	6	0.412584026726216	28.5	215.333333333333	1.38905846145488	0.840278555167159	P51168	244	2.60400282937646	1224	14.8717147603137	71	1.13842791537911	955	9.46361788419827	315	2179	0.437183824278606	0.636350147694646	0.536766985986626
Xl.11750	0.407	1.5	0.631559772947797	2.5	1.19702427808472	1.5	0.486951893680586	0.5	0.225468216079499	2.5	4	0.463019487151628	1.89534598205586	NA	35	2.19715880954821	34	2.42996671702246	1	0.0943167802740423	1	0.0582902078049545	36	35	0.0429267014583421	0.0239880683947721	0.0334573849265571
Xl.11751	0.615	204	56.8424334182219	172.5	54.6602159373221	268.5	57.6844005045719	252	75.2029987446429	626.5	376.5	1.30369732695207	0.961609358543045	Q96T23	35	1.52010839119854	36	1.7800697362345	69	4.50247349743773	227	9.15449872473397	104	263	2.96194240062561	5.14277532974584	4.05235886518572
Xl.11753	0.245	NA	0	NA	0	NA	0	NA	0	NA	NA	NA	NA	NA	0	0	0	0	0	0	0	0	0	0	NA	NA	NA
Xl.11754	0.314	NA	0	NA	0	NA	0	NA	0	NA	NA	NA	NA	NA	0	0	0	0	0	0	0	0	0	0	NA	NA	NA
Xl.11757	0.258	NA	0	NA	0	NA	0	NA	0	NA	NA	NA	NA	NA	0	0	0	0	0	0	0	0	0	0	NA	NA	NA
Xl.11758	0.717	16	3.82400487348773	5	1.35896480106131	25	4.60691354551368	5	1.27985444831738	38	21	0.277811692290977	0.355377371635473	NA	2	0.0754604275829391	1	0.0429553507778594	3	0.170061530455513	2	0.0700682806818887	5	3	2.25365182656296	1.6311886508445	1.94242023870373
Xl.11759	0.433	NA	0	NA	0	NA	0	NA	0	NA	NA	NA	NA	NA	0	0	0	0	0	0	0	0	0	0	NA	NA	NA
Xl.1176	3.191	129.5	6.95441453522889	137.166666666667	8.37681916246808	132.5	5.48628397502555	98.5	5.66525104889944	442.5	266.666666666667	1.03262081851552	1.20453262025635	P51170	33	0.296215680289979	36	0.367895612969469	16	0.215779235213608	32	0.266714288253901	49	68	0.728453115656713	0.724972733708665	0.726712924682689
Xl.11760	0.373	NA	0	NA	0	NA	0	NA	0	NA	NA	NA	NA	NA	0	0	0	0	0	0	0	0	0	0	NA	NA	NA
Xl.11761	0.437	4	1.56854204478873	1	0.4459394793414	5	1.51174233964911	1	0.419979697685839	7	5	0.277811692290976	0.284301897308379	Q495B1	2	0.117736450264947	5	0.335103489501976	1	0.0884456553975457	4	0.218646803573605	3	9	0.751217275520987	0.6524754603378	0.701846367929394
Xl.11763	0.351	7	3.41750008191505	2	1.11040200838856	8	3.01142519624689	3	1.56864211870694	12	9	0.520896923045581	0.324916454066719	NA	0	0	1	0.0812075609596029	1	0.107167728437902	1	0.0662324259000335	1	2	Inf	0.815594325422249	Inf
Xl.11764	0.437	NA	0	NA	0	NA	0	NA	0	NA	NA	NA	NA	NA	0	0	0	0	0	0	0	0	0	0	NA	NA	NA
Xl.11765	0.831	134	27.6325767324725	94	22.0436846358436	178	28.3014174806127	81	17.8893157147842	388	228	0.632099636954188	0.79774263722351	NA	298	9.80502815102088	185	6.92998529468396	70	3.46039904282653	67	2.04696106847275	368	252	0.352920867694423	0.295377404342111	0.324149136018267
Xl.11766	0.42	NA	0	2	0.927978821296152	NA	0	3	1.31093662777651	NA	NA	Inf	Inf	NA	0	0	0	0	0	0	0	0	0	0	NA	NA	NA
Xl.11769	1.683	1182	120.351351242261	697	80.7060368824229	1382	108.495852424676	919	100.216937926159	3074	1879	0.923693723644738	0.670586877915196	Q8TCG2	299	8.68740977073893	100	3.30786001530196	170	7.42102000590309	179	4.82919062541087	469	279	0.854227002264667	1.45991384250583	1.15707042238525
Xl.1177	2.171	27.5	2.17065338821379	22.5	2.01966832364086	16	0.973754255073845	8	0.676300793694009	28.5	50	0.69452923072744	0.930442573009238	P20823	0	0	0	0	1	0.019733842467732	0	0	1	0	Inf	NA	NA
Xl.11770	0.418	NA	0	NA	0	NA	0	NA	0	NA	NA	NA	NA	NA	0	0	0	0	0	0	0	0	0	0	NA	NA	NA
Xl.11772	0.966	108	19.1586206899195	126	25.4185503224598	148	20.2429498052062	112	21.2789713494159	380	234	1.05117937623613	1.3267421874391	NA	287	8.20058474199212	359	11.6784545926203	388	16.6567478738161	765	20.2967526212076	675	1124	2.03116587388252	1.73796562381064	1.88456574884658
Xl.11774	0.378	NA	0	NA	0	NA	0	NA	0	NA	NA	NA	NA	NA	0	0	0	0	0	0	0	0	0	0	NA	NA	NA
Xl.11777	0.432	15	5.95011174976281	7	3.15770571135496	35	10.7046755022839	13	5.52292745961401	58	22	0.515935999968954	0.53069687497564	NA	70	2.50261747331467	45	1.83162663408275	38	2.04115314968677	22	0.730333652424516	108	67	0.815607327708498	0.398735003539767	0.607171165624132
Xl.11778	0.306	NA	0	NA	0	NA	0	NA	0	NA	NA	NA	NA	NA	0	0	0	0	0	0	0	0	0	0	NA	NA	NA
Xl.11779	0.433	NA	0	1	0.450059012637856	NA	0	NA	0	NA	NA	NA	Inf	NA	0	0	0	0	0	0	0	0	0	0	NA	NA	NA
Xl.11780	0.362	9	4.26041150701249	17	9.15161434261674	13	4.74486642626884	9	4.56292859391825	37	26	0.961655857930303	2.1480587796633	Q6ZNJ1	20	1.38940171165743	8	0.632726209562024	14	1.46123959580969	61	3.93486528374346	34	69	1.05170418572938	6.21890673134466	3.63530545853702
Xl.11781	0.426	NA	0	1	0.457454348526272	NA	0	NA	0	NA	NA	NA	Inf	Q9Y2H9	0	0	0	0	0	0	0	0	0	0	NA	NA	NA
Xl.11782	0.432	NA	0	NA	0	NA	0	NA	0	NA	NA	NA	NA	NA	0	0	0	0	0	0	0	0	0	0	NA	NA	NA
Xl.11784	1.042	4	0.657824254868211	8	1.49616547003602	8	1.01440522445553	3	0.528400560140245	12	12	0.520896923045578	2.27441517846703	NA	2	0.0532057642758109	7	0.212009213140451	3	0.11990726784386	3	0.074105790503395	5	10	2.25365182656297	0.349540425180965	1.30159612587197
Xl.11785	0.429	0.166666666666667	0.0665746769204231	NA	0	2	0.615973335595955	NA	0	NA	NA	0	0	Q14142	8	0.479613515189723	1	0.068254207677703	0	0	4	0.222670977872505	8	5	0	3.26237730168899	1.6311886508445
Xl.11786	0.428	NA	0	NA	0	NA	0	NA	0	NA	NA	NA	NA	NA	0	0	0	0	0	0	0	0	0	0	NA	NA	NA
Xl.1179	1.492	NA	0	NA	0	NA	0	NA	0	NA	NA	NA	NA	P11487	0	0	0	0	0	0	0	0	0	0	NA	NA	NA
Xl.11791	0.456	11	4.13376184720364	14	5.98302134783045	24	6.95401476238591	14	5.63472761061835	49	25	0.810284102515348	1.44735511356993	NA	16	0.909034918324708	33	2.13453129708352	9	0.768243076534496	21	1.10785284485114	25	54	0.84511943496111	0.519014570723248	0.682067002842179
Xl.11792	0.867	NA	0	NA	0	NA	0	NA	0	NA	NA	NA	NA	O94827	0	0	0	0	0	0	0	0	0	0	NA	NA	NA
Xl.11797	0.371	11	5.08085014103736	8	4.2021682473788	16	5.69816843063428	23	11.377940542966	87	19	1.9967715383414	0.8270600648971	NA	7	0.476136039006503	14	1.08414920130291	4	0.408778991999794	14	0.884225936493719	11	28	0.858534029166843	0.815594325422251	0.837064177294547
Xl.11799	0.912	13	2.44267745516579	23	4.91462467857501	19	2.75263084344442	15	3.01860407711697	46	36	1.09662510114859	2.01198265787467	NA	19	0.572467776159779	8	0.274419794897404	2	0.0905363543432225	1	0.0279769034377326	21	9	0.158151005372839	0.101949290677781	0.13005014802531
Xl.1180	0.573	NA	0	NA	0	1	0.230586876937753	NA	0	NA	NA	0	NA	P08620	0	0	0	0	0	0	0	0	0	0	NA	NA	NA
Xl.11801	0.425	0.333333333333333	0.134402524229936	NA	0	1	0.310885365847841	NA	0	NA	NA	0	0	NA	0	0	0	0	0	0	0	0	0	0	NA	NA	NA
Xl.11803	0.397	NA	0	NA	0	NA	0	NA	0	NA	NA	NA	NA	NA	0	0	0	0	0	0	0	0	0	0	NA	NA	NA
Xl.11804	0.428	27	10.8102964874195	27	12.2935512073579	11	3.39576889097817	5	2.14405523234476	38	54	0.631390209752217	1.13720758923352	NA	18	1.08134174198257	29	1.98342811286374	2	0.180516132737614	20	1.11563635429974	20	49	0.166937172337997	0.562478845118791	0.364708008728394
Xl.11805	0.336	NA	0	NA	0	3	1.17969893290475	NA	0	NA	NA	0	NA	NA	0	0	0	0	0	0	2	0.137482459822797	0	2	NA	Inf	NA
Xl.11806	0.759	NA	0	NA	0	NA	0	NA	0	NA	NA	NA	NA	NA	0	0	0	0	0	0	0	0	0	0	NA	NA	NA
Xl.11807	1.379	NA	0	NA	0	NA	0	NA	0	NA	NA	NA	NA	NA	0	0	0	0	0	0	0	0	0	0	NA	NA	NA
Xl.1181	0.588	NA	0	NA	0	NA	0	NA	0	NA	NA	NA	NA	P08620	0	0	0	0	0	0	0	0	0	0	NA	NA	NA
Xl.11810	0.435	3	1.18181529926323	1	0.447989775798142	9	2.73364718245515	3	1.26573191647387	16	4	0.463019487151626	0.379069196411173	NA	1	0.0592250022544885	6	0.404561303689658	0	0	2	0.109985967858237	1	8	0	0.271864775140749	0.135932387570374
Xl.11812	0.354	NA	0	1	0.550495910938395	NA	0	1	0.51844951380992	NA	NA	Inf	Inf	Q13765	0	0	0	0	1	0.106134786477055	3	0.196782123216244	1	3	Inf	Inf	Inf
Xl.11813	0.435	2	0.78787686617549	1	0.447989775798142	1	0.30373857582835	1	0.421910638824625	2	3	1.38905846145488	0.568603794616756	Q9NP86	12	0.710700027053863	4	0.269707535793105	0	0	0	0	12	4	0	0	0
Xl.11815	0.351	NA	0	NA	0	NA	0	NA	0	NA	NA	NA	NA	NA	0	0	0	0	0	0	0	0	0	0	NA	NA	NA
Xl.11817	0.285	NA	0	NA	0	NA	0	NA	0	NA	NA	NA	NA	NA	0	0	0	0	0	0	0	0	0	0	NA	NA	NA
Xl.11818	0.385	NA	0	NA	0	NA	0	NA	0	NA	NA	NA	NA	NA	0	0	0	0	0	0	0	0	0	0	NA	NA	NA
Xl.11819	0.254	NA	0	NA	0	NA	0	NA	0	NA	NA	NA	NA	NA	0	0	0	0	0	0	0	0	0	0	NA	NA	NA
Xl.11821	0.384	NA	0	NA	0	NA	0	NA	0	NA	NA	NA	NA	NA	0	0	0	0	0	0	0	0	0	0	NA	NA	NA
Xl.11823	0.363	NA	0	NA	0	NA	0	NA	0	NA	NA	NA	NA	NA	0	0	0	0	0	0	0	0	0	0	NA	NA	NA
Xl.11824	0.303	NA	0	NA	0	NA	0	NA	0	NA	NA	NA	NA	NA	0	0	0	0	0	0	0	0	0	0	NA	NA	NA
Xl.11828	0.415	NA	0	NA	0	NA	0	NA	0	NA	NA	NA	NA	NA	0	0	0	0	0	0	0	0	0	0	NA	NA	NA
Xl.1183	2.764	1026.5	63.6412241970289	677	47.7318194731092	1390.5	66.4694620169517	752	49.9332156918637	2707	1703.5	0.751220397708789	0.750014162602132	P25490	323	3.35311242402936	436	5.15299932497061	201	3.13499759701966	668	6.43908642563824	524	1104	0.93495153176296	1.24958029674785	1.0922659142554
Xl.11830	0.829	NA	0	NA	0	NA	0	NA	0	NA	NA	NA	NA	NA	0	0	0	0	0	0	0	0	0	0	NA	NA	NA
Xl.11832	1.705	114	11.4577166550271	85	9.71520349568112	190	14.7237497315033	115	12.3789323795905	378	199	0.840745910880584	0.847917939340781	Q9Y2I1	166	2.71266356480007	103	1.91625400117217	49	1.20303839632715	89	1.35045479765737	215	192	0.443489716873835	0.704736844296893	0.574113280585364
Xl.11833	0.414	10	4.13920817374804	1	0.470713894860367	10	3.19145605037034	4	1.77324761245132	19	11	0.555623384581953	0.113720758923352	NA	9	0.556640052834908	2	0.140828301917286	5	0.464619582151664	3	0.172288145853885	14	5	0.834685861689985	1.22339148813338	1.02903867491168
Xl.11835	2.326	632.5	46.5981236602233	249	20.8615703205399	882.5	50.1295969597187	216	17.0433033636981	1341	881.5	0.339984847222952	0.447691209042127	Q96GA3	223	2.72057922341312	103	1.43061160137448	127	2.32785431596886	201	2.27695669414385	350	304	0.855646582880404	1.59159669329973	1.22362163809007
Xl.11838	0.411	NA	0	NA	0	NA	0	NA	0	NA	NA	NA	NA	NA	0	0	0	0	0	0	0	0	0	0	NA	NA	NA
Xl.11839	0.265	NA	0	NA	0	NA	0	NA	0	NA	NA	NA	NA	NA	0	0	1	0.102068218820785	0	0	0	0	0	1	NA	0	NA
Xl.1184	4.396	NA	0	NA	0	1	0.0300560237682739	NA	0	NA	NA	0	NA	Q01543	1	0.00656876005287292	1	0.00747844668483011	0	0	0	0	1	1	0	0	0
Xl.11841	0.915	230	43.07490735566	223	47.4942603292883	263	37.9772806203742	228	45.7323466214495	1125	453	1.20420277266811	1.10259692347423	NA	251	7.53935492326735	232	7.93371245145498	188	8.48425823866785	425	11.8536362644348	439	657	1.12532946452546	1.49408443234679	1.30970694843613
Xl.11842	0.312	NA	0	1	0.624601129718564	1	0.423481668222219	NA	0	NA	NA	0	Inf	NA	0	0	0	0	0	0	0	0	0	0	NA	NA	NA
Xl.11843	0.136	NA	0	NA	0	NA	0	NA	0	NA	NA	NA	NA	NA	0	0	0	0	0	0	0	0	0	0	NA	NA	NA
Xl.11844	0.412	NA	0	NA	0	NA	0	NA	0	NA	NA	NA	NA	NA	2	0.124221932694796	0	0	0	0	0	0	2	0	0	NA	NA
Xl.11846	0.25	NA	0	NA	0	NA	0	NA	0	NA	NA	NA	NA	NA	0	0	0	0	0	0	0	0	0	0	NA	NA	NA
Xl.11847	0.41	73	30.5110120553691	124	58.9379719671995	104	33.514958952377	266	119.071414679018	424	197	3.55278414179806	1.93169508308159	Q86UP2	147	9.16916444478268	37	2.62749655215464	111	10.4023381682245	105	6.08140497811903	258	142	1.13449139568475	2.31452443700908	1.72450791634692
Xl.11848	1.345	NA	0	16.5	2.39066662884101	NA	0	NA	0	NA	NA	NA	Inf	Q8TAT2	3	0.0614599079999409	3	0.0699712946633056	0	0	0	0	3	3	0	0	0
Xl.11849	0.714	3	0.720013522660374	1	0.272934947440045	1	0.185050813004667	NA	0	NA	4	0	0.379069196411172	O60282	0	0	1	0.0430662032959959	0	0	1	0.0351245510256952	0	2	NA	0.815594325422249	NA
Xl.1185	2.484	NA	0	NA	0	NA	0	NA	0	NA	NA	NA	NA	NA	0	0	0	0	0	0	0	0	0	0	NA	NA	NA
Xl.11850	2.642	1400.5	90.8380724298384	817	60.2624248182364	1793.5	89.6928402916137	1029	71.4812757749752	3798	2217.5	0.796956318281056	0.663404927100164	Q8TBA6	386	22.3197656425348	217	14.2853229572073	286	24.8464256547567	617	33.1275782775381	672	834	1.11320280206737	2.31899400361995	1.71609840284366
Xl.11851	0.455	NA	0	2	0.856595835042601	1	0.290387429638093	NA	0	NA	NA	0	Inf	NA	0	0	0	0	0	0	0	0	0	0	NA	NA	NA
Xl.11852	0.45	17.0333333333333	6.48641515547477	19.7833333333333	8.56730669572191	22.1095238095238	6.4916647650095	13.3166666666667	5.43116189566966	43.0928571428572	36.8166666666666	0.836636223876498	1.32080764033286	NA	99	5.69082595192394	59	3.86118067786159	54	4.66368738225647	66	3.52278585287119	153	125	0.819509755113804	0.912359753862176	0.86593475448799
Xl.11854	4.506	711.961446886447	27.0758998913268	349.600043377675	15.1195076781018	976.343504594821	28.6286364265707	444.105194805195	18.0885768539355	1811.30379708011	1061.56149026412	0.63183508234249	0.558412009897592	Q13496	1786	11.4296109458908	961	7.00166591568988	676	6.4996841297256	723	4.29625934369628	2462	1684	0.568670636340634	0.613605304141817	0.591137970241225
Xl.11855	0.461	1	0.371720647273685	2	0.845447082308858	NA	0	1	0.3981152448779	NA	3	Inf	2.27441517846703	NA	2	0.112108512871785	1	0.0638170316527663	0	0	0	0	2	1	0	0	0
Xl.11856	0.467	10.5333333333333	3.86515182100224	9.08333333333333	3.79040599919145	10.75	3.04145078204994	7.2	2.82960197173175	25.4	19.6166666666666	0.930346132323271	0.980661607804216	NA	12	0.666281275362996	9	0.568914333313582	5	0.417101670340698	8	0.41244737946839	17	17	0.626014396267488	0.724972733708665	0.675493564988076
Xl.11858	0.905	30.9702380952381	5.86426483359417	41.2392857142857	8.88014208522652	46.2190476190477	6.74779099389969	23.9678571428571	4.86060536409291	88.9654761904762	72.2095238095238	0.720325417382832	1.51428053425478	NA	163	4.95188529212789	89	3.07822940138996	61	2.78425090120896	150	4.23132544739592	224	239	0.562260782905278	1.37459717767795	0.968428980291614
Xl.11860	0.336	NA	0	NA	0	NA	0	NA	0	NA	NA	NA	NA	NA	0	0	0	0	0	0	0	0	0	0	NA	NA	NA
Xl.11861	0.448	NA	0	NA	0	NA	0	NA	0	NA	NA	NA	NA	NA	0	0	0	0	0	0	0	0	0	0	NA	NA	NA
Xl.11862	0.447	NA	0	NA	0	NA	0	NA	0	NA	NA	NA	NA	NA	0	0	0	0	0	0	0	0	0	0	NA	NA	NA
Xl.11864	2.317	129	9.54072299210997	61	5.13051735036845	210	11.9751915847733	67	5.30711504900461	378	190	0.443175794845129	0.537749325141429	O95502	613	7.46921802123472	145	2.01145660656173	161	2.94737978323542	120	1.35768214687849	774	265	0.394603528087696	0.674974614142552	0.534789071115124
Xl.11865	0.375	1	0.456968582381784	1	0.519668139925845	5	1.76168373980443	3.5	1.71295719362798	12	2	0.972340923018419	1.13720758923351	NA	2	0.134787936165388	0	0	0	0	0	0	2	0	0	NA	NA
Xl.11867	1.582	NA	0	NA	0	NA	0	NA	0	NA	NA	NA	NA	Q9P272	0	0	0	0	0	0	0	0	0	0	NA	NA	NA
Xl.11868	0.445	NA	0	NA	0	NA	0	NA	0	NA	NA	NA	NA	NA	0	0	0	0	0	0	0	0	0	0	NA	NA	NA
Xl.11871	0.455	NA	0	NA	0	NA	0	NA	0	NA	NA	NA	NA	NA	0	0	0	0	0	0	0	0	0	0	NA	NA	NA
Xl.11872	0.464	1	0.369317281019761	NA	0	3	0.854264744517235	NA	0	NA	NA	0	0	Q16720	5	0.279736413320342	2	0.127390486848843	6	0.504342783068447	2	0.103898958186694	11	4	1.80292146125037	0.815594325422249	1.30925789333631
Xl.11873	0.457	9	3.37476797710836	3	1.27927058515662	3	0.86734976248577	2	0.803199684414494	7	12	0.926038974303255	0.379069196411171	NA	2	0.113190641374409	1	0.0644330261667892	2	0.170061530455513	1	0.0525512105114166	4	2	1.50243455104197	0.81559432542225	1.15901443823211
Xl.11874	0.465	NA	0	NA	0	1	0.284142538678134	NA	0	NA	NA	0	NA	NA	0	0	0	0	0	0	1	0.0518505277045977	0	1	NA	Inf	NA
Xl.11875	0.426	NA	0	NA	0	NA	0	NA	0	NA	NA	NA	NA	NA	0	0	0	0	0	0	0	0	0	0	NA	NA	NA
Xl.11876	0.466	NA	0	1	0.418187880841613	NA	0	NA	0	NA	NA	NA	Inf	NA	0	0	0	0	0	0	0	0	0	0	NA	NA	NA
Xl.11877	0.267	NA	0	NA	0	1	0.494854983091132	1	0.687382501455849	3	NA	1.38905846145488	NA	NA	0	0	0	0	0	0	0	0	0	0	NA	NA	NA
Xl.11878	0.461	2	0.743441294547371	NA	0	2	0.573215967398405	NA	0	NA	NA	0	0	Q9H251	1	0.0562694359231705	2	0.128124021322061	0	0	2	0.104497224740552	1	4	0	0.815594325422248	0.407797162711124
Xl.1188	2.909	1872	110.275677150915	1505	100.820799749278	2352	106.82743612977	1495.5	94.3522866131208	5698.5	3377	0.883221483463341	0.914261443267333	P63096	14289	140.382606675979	11348	126.928397495742	3855	56.9025083028332	8069	73.6094174683007	18144	19417	0.405338735689468	0.57992867569899	0.492633705694229
Xl.11880	0.364	NA	0	NA	0	NA	0	NA	0	NA	NA	NA	NA	NA	0	0	0	0	0	0	0	0	0	0	NA	NA	NA
Xl.11881	0.307	NA	0	NA	0	NA	0	NA	0	NA	NA	NA	NA	NA	0	0	0	0	0	0	0	0	0	0	NA	NA	NA
Xl.11882	0.468	NA	0	NA	0	NA	0	NA	0	NA	NA	NA	NA	NA	0	0	5	0.315466044937588	0	0	3	0.154375389668698	0	8	NA	0.489356595253349	NA
Xl.11883	0.988	19	3.29544650756094	18	3.55036431629499	19	2.54089000933331	14	2.60064351259308	41	37	1.02351676107202	1.07735455822122	Q969Q5	58	1.62247119725798	33	1.05097151650295	20	0.840571305114079	30	0.779242186400203	78	63	0.518080879669647	0.741449386747501	0.629765133208574
Xl.11884	4.502	42	1.59867951410775	30	1.29859319728249	38	1.11523737415429	36	1.46759675788397	113	72	1.31595012137831	0.812291135166798	Q96F07	143	0.914937098337838	41	0.298653123031486	100	0.96128189410689	69	0.409926967721312	243	110	1.05065353219718	1.37258557205208	1.21161955212463
Xl.11885	0.789	NA	0	NA	0	NA	0	NA	0	NA	NA	NA	NA	NA	0	0	0	0	0	0	0	0	0	0	NA	NA	NA
Xl.11886	0.446	2.03333333333333	0.781252340955404	3.2	1.39821024195295	3.2	0.947991250118976	2.2	0.905310496312031	7.4	5.23333333333333	0.954977692250231	1.78970374699045	NA	0	0	0	0	0	0	1	0.0537974842784857	0	1	NA	Inf	NA
Xl.11887	1.428	457	54.8410299759651	751	102.487072763737	650.5	60.187776929768	722.5	92.8580111341697	2077.5	1208	1.54280513205404	1.86880284357631	Q9P2D3	2611	50.8605036802674	1462	32.4226987671283	3501	102.461676607515	4494	81.2847458736495	6112	5956	2.01456275878895	2.50703207828152	2.26079741853524
Xl.1189	2.164	124	9.81933414082854	88	7.92469899147545	206	12.577640378918	78	6.61526246548961	376	212	0.525954174725633	0.807050547197977	P08754	79	1.03346439677009	68	1.01275721271708	27	0.530673932385274	37	0.449440651790187	106	105	0.513490289596624	0.443779265303283	0.478634777449954
Xl.11891	0.46	NA	0	NA	0	NA	0	NA	0	NA	NA	NA	NA	NA	0	0	0	0	0	0	0	0	0	0	NA	NA	NA
Xl.11892	0.814	NA	0	1	0.239404855616943	NA	0	NA	0	NA	NA	NA	Inf	NA	0	0	0	0	0	0	0	0	0	0	NA	NA	NA
Xl.11895	0.52	NA	0	NA	0	NA	0	NA	0	NA	NA	NA	NA	NA	0	0	0	0	0	0	0	0	0	0	NA	NA	NA
Xl.11896	1.635	2215.5	232.205021620835	2353.66666666667	280.5333896037	2644	213.664761836831	2055.5	230.732864449692	7448.5	4569.16666666667	1.07988262765526	1.20812800535287	NA	25130	430.578919809686	22505	439.002806260491	4744	122.123858693493	9972	158.651705255336	29874	32477	0.283627119384923	0.361391095894719	0.322509107639821
Xl.11897	0.403	NA	0	NA	0	NA	0	NA	0	NA	NA	NA	NA	NA	0	0	0	0	0	0	0	0	0	0	NA	NA	NA
Xl.119	1.179	NA	0	1.5	0.247933272865384	NA	0	NA	0	NA	NA	NA	Inf	Q8NHM4	0	0	0	0	0	0	0	0	0	0	NA	NA	NA
Xl.1190	2.395	575.5	41.1772576973982	199	16.1921649026999	829.5	45.7614821138134	240.5	18.4297437399729	1423.5	774.5	0.402734852296442	0.393230773688045	P36894	209	2.49577295651247	112	1.52266657681973	103	1.84795578328379	152	1.68540615512297	312	264	0.740434252427383	1.10687801307305	0.923656132750218
Xl.11900	0.469	NA	0	NA	0	NA	0	NA	0	NA	NA	NA	NA	NA	0	0	0	0	0	0	0	0	0	0	NA	NA	NA
Xl.11901	0.461	1	0.371720647273685	4	1.69089416461772	NA	0	1	0.3981152448779	NA	5	Inf	4.54883035693407	NA	0	0	1	0.0639392865026758	0	0	0	0	0	1	NA	0	NA
Xl.11902	2.858	245	14.6899889805201	98	6.68222678176165	370	17.1052217563236	181	11.6232099887533	739	343	0.679512382495499	0.454883035693405	Q92556	328	3.27847642892559	155	1.76383486905268	186	2.79323019712372	217	2.01400319425376	514	372	0.851990324676242	1.14183205559115	0.996911190133694
Xl.11903	3.499	11	0.538724036103132	16	0.891114272522169	6	0.226566928525863	4	0.209809806103129	14	27	0.926038974303255	1.6541201297942	A8MVW0	7	0.0574187556832129	1	0.0093386422927803	6	0.0739439334996829	7	0.0533158056279789	13	8	1.28780104375026	5.70916027795575	3.49848066085301
Xl.11906	0.34	NA	0	NA	0	NA	0	NA	0	NA	NA	NA	NA	NA	0	0	0	0	0	0	0	0	0	0	NA	NA	NA
Xl.11907	0.39	NA	0	NA	0	NA	0	NA	0	NA	NA	NA	NA	NA	0	0	0	0	0	0	0	0	0	0	NA	NA	NA
Xl.11908	3.65	1053.5	49.4605891992339	626	33.4224920130389	1393.66666666667	50.4493131241255	641.833333333333	32.2729850912981	2700.5	1679.5	0.639711090057731	0.67573986792613	Q9NVW2	1096	8.62570422096782	601	5.38500962152818	704	8.32438636701647	1163	8.49896267200932	1800	1764	0.965067448844479	1.57826322872891	1.2716653387867
Xl.11909	0.495	NA	0	1	0.393687984792307	NA	0	NA	0	NA	NA	NA	Inf	NA	0	0	0	0	0	0	0	0	0	0	NA	NA	NA
Xl.1191	1.117	NA	0	1	0.174463341514943	1	0.118286732753207	NA	0	NA	NA	0	Inf	P08034	1	0.0249077112285232	2	0.0567142014518212	2	0.0748444118742188	4	0.0925115617499194	3	6	3.00486910208395	1.6311886508445	2.31802887646422
Xl.11910	0.945	22	3.98940825888859	52	10.7233108238666	29	4.05466892494671	36	6.99166201480807	101	74	1.72434843490951	2.68794521091557	NA	50	1.44415645891487	19	0.624778170969004	44	1.90938049366603	74	1.98462364662426	94	93	1.32214240491693	3.17652526743403	2.24933383617548
Xl.11913	0.51	62	20.8323912556402	106	40.5035462001026	104	26.9433983734795	88	31.6681161847189	245	168	1.17535715969259	1.94425813643149	NA	208	10.6979056703897	45	2.63497164903133	291	22.4866096296518	242	11.5572097278406	499	287	2.10196372285199	4.38608503893743	3.24402438089471
Xl.11914	0.53	4.23333333333333	1.36875023496431	2.7	0.992762248443241	4	0.997179475360998	2.2	0.761827323311634	8.2	6.93333333333333	0.763982153800185	0.725305627778853	NA	8	0.387654560211198	3	0.165502351509406	4	0.291212802565142	8	0.359954076626959	12	11	0.751217275520985	2.17491820112599	1.46306773832349
Xl.11916	0.62	NA	0	1	0.314315407213213	NA	0	NA	0	NA	NA	NA	Inf	NA	0	0	0	0	0	0	0	0	0	0	NA	NA	NA
Xl.11918	1.022	7	1.17372067392581	19.3333333333333	3.68649120788882	4.33333333333333	0.5602223243018	1.33333333333333	0.23944047995918	8.66666666666666	26.3333333333333	0.427402603524578	3.14085905597829	P24844	24	0.627088259165173	2	0.0594943093661262	6	0.23553976678063	5	0.121308052784821	30	7	0.375608637760494	2.03898581355563	1.20729722565806
Xl.11920	0.44	8	3.1156948798758	7	3.10029288023942	93.5	28.0768346031331	39	16.2675317901358	201.5	15	0.579393368949094	0.995056640579326	NA	10	0.586327522319437	14	0.93453661152311	2	0.176183745551911	11	0.598873594988103	12	25	0.300486910208394	0.640824112831767	0.470655511520081
Xl.11921	1.581	349.5	37.8820017890023	235.5	29.0279523132202	508	42.4542381319094	336.5	39.0627606164146	1198.5	585	0.920114512361354	0.766272924934169	P31689	1040	18.2350664836188	490	9.78133415170719	301	7.92932228037159	466	7.58686100653697	1341	956	0.43483923063811	0.775646848258711	0.60524303944841
Xl.11922	0.395	1	0.433830932640934	7	3.45349080330466	3	1.00349073786328	NA	0	NA	8	0	7.96045312463459	NA	0	0	0	0	0	0	0	0	0	0	NA	NA	NA
Xl.11923	1.792	23	2.19941630750161	13	1.41371773556836	16	1.17969893290475	5	0.5120846202252	35	36	0.434080769204651	0.642769506958075	P21291	18	0.280241513588685	0	0	4	0.0935654517004307	1	0.0144564668321369	22	1	0.333874344675993	Inf	Inf
Xl.11924	1.621	70	7.40001559995178	26	3.12570287740715	59	4.80903796954633	10	1.1322093022129	85	96	0.235433637534725	0.422391390286734	NA	12	0.209029419721724	6	0.118988618732252	0	0	1	0.0161744070379761	12	7	0	0.135932387570375	0.0679661937851877
Xl.11925	0.332	22	11.3553939899088	19	11.1525165571435	59	23.4802727368512	34	18.7953564705307	136	41	0.800474367618067	0.982133827065306	NA	28	2.09402686542656	8	0.6811491337632	20	2.24724165244784	9	0.62498403929649	48	17	1.07316753645855	0.917543616100031	0.99535557627929
Xl.11926	0.695	NA	0	NA	0	NA	0	NA	0	NA	NA	NA	NA	NA	0	0	0	0	0	0	0	0	0	0	NA	NA	NA
Xl.11927	0.934	70.2333333333333	12.8858779855249	89.0166666666667	18.5729893960381	126.033333333333	17.8290316386524	88.6833333333333	17.4262871430378	280.95	159.25	0.977410747606647	1.44134450263317	NA	36	1.06176010077966	17	0.570822161393104	72	3.19045012065835	100	2.73858420974988	108	117	3.00486910208396	4.79761367895441	3.90124139051919
Xl.11929	0.711	1	0.241017184800519	NA	0	NA	0	NA	0	NA	NA	NA	0	NA	1	0.0379254542250606	0	0	0	0	0	0	1	0	0	NA	NA
Xl.1193	2.995	NA	0	1	0.0650669624281108	NA	0	NA	0	NA	NA	NA	Inf	P35557	0	0	0	0	0	0	0	0	0	0	NA	NA	NA
Xl.11930	0.405	4	1.69247623104364	3.5	1.68410971272264	8	2.6099018367473	4.5	2.03923475431902	16.5	7.5	0.781345384568372	0.995056640579324	NA	6	0.377464070162727	6	0.429737865507255	1	0.0945191767982355	4	0.233661176351191	7	10	0.250405758506996	0.543729550281499	0.397067654394247
Xl.11931	0.907	11	2.07827497499984	15.5833333333333	3.34819260495221	44.1666666666667	6.43393317321078	11.25	2.27643350468358	69.4166666666667	26.5833333333333	0.353816777917753	1.61104408474748	NA	33	1.00045544139304	34	1.1735206379002	10	0.455490552099046	39	1.09786923966043	43	73	0.455283197285447	0.935534667396106	0.695408932340776
Xl.11934	0.168	NA	0	1	1.15997352662019	NA	0	NA	0	NA	NA	NA	Inf	NA	0	0	0	0	0	0	0	0	0	0	NA	NA	NA
Xl.11936	0.318	NA	0	1	0.612816202742742	NA	0	NA	0	NA	NA	NA	Inf	NA	0	0	0	0	0	0	0	0	0	0	NA	NA	NA
Xl.11937	4.176	NA	0	2	0.0933312032912796	NA	0	NA	0	NA	NA	NA	Inf	Q96CX2	0	0	0	0	0	0	0	0	0	0	NA	NA	NA
Xl.11938	0.87	66.5	13.0984529001675	99	22.175493902008	145	22.0210467475554	163.5	34.4911947239131	427.5	165.5	1.56628316170947	1.69298573434764	NA	122	3.83755137998773	59	2.112877838744	167	7.89235126265267	223	6.51330529078946	289	282	2.056611229705	3.08267007744342	2.56964065357421
Xl.1194	2.551	NA	0	NA	0	NA	0	NA	0	NA	NA	NA	NA	Q14397	0	0	0	0	0	0	0	0	0	0	NA	NA	NA
Xl.11940	2.487	77.6666666666667	5.3515118463488	62.9134920634921	4.92975533728503	81.6761904761905	4.33919230069585	34.7952380952381	2.56775604856265	149.534920634921	140.580158730159	0.591758988913876	0.921189278623848	Q15906	130	1.48466260034139	181	2.35337423737663	39	0.669182516217815	143	1.51643099626906	169	324	0.45073036531259	0.644364577543547	0.547547471428069
Xl.11941	0.304	NA	0	NA	0	NA	0	NA	0	NA	NA	NA	NA	NA	0	0	0	0	0	0	0	0	0	0	NA	NA	NA
Xl.11943	1.554	945.5	104.262498707041	874.5	109.66452421939	1234.5	104.96132127358	831	98.1430934848903	3220.5	1820	0.935040568221144	1.05181177872523	P61962	5698	101.856531163907	4348	88.4879178332422	872	23.4195466648272	1290	21.4120548097188	6570	5638	0.229926803880063	0.241977157266491	0.235951980573277
Xl.11944	0.387	NA	0	1	0.50355439915295	NA	0	NA	0	NA	NA	NA	Inf	NA	1	0.0655847340402054	0	0	0	0	0	0	1	0	0	NA	NA
Xl.11945	4.914	2164	75.4639814006548	1582	62.7377134739535	2978	80.0716449502075	1799	67.1901707512805	6315	3746	0.839125645452428	0.831359707101395	Q02447	4225	24.7723378179962	2712	18.1033092175048	4559	40.1610847985581	6181	33.6512517329224	8784	8893	1.62120689188174	1.8588453264878	1.74002610918477
Xl.11946	0.921	10	1.86062126376948	38	8.04046796302203	33	4.73416640175458	29	5.77893888031774	115	48	1.22068773885429	4.32138883908735	NA	28	0.836756912586352	44	1.49700054270485	43	1.93065776216416	99	2.74712658251423	71	143	2.30731020338588	1.83508723220006	2.07119871779297
Xl.11947	2.306	386	28.6843895488999	167	14.1128435658526	511	29.2786337068538	220	17.5094744733376	982	553	0.598029083209536	0.492004319694294	O95249	1544	18.9629177725432	562	7.85818384816548	297	5.48036996532442	323	3.68351622769466	1841	885	0.289004573613643	0.46874905179962	0.378876812706632
Xl.11948	2.653	185	11.9495647956036	114.5	8.41057322203768	222.5	11.0810770478652	141.5	9.78878801215708	457	299.5	0.883378751891533	0.703839291714794	Q6P4E1	84	0.896459990441075	56	0.680405250471868	65	1.04222273943158	161	1.59543715115803	149	217	1.16259816449676	2.34483368558896	1.75371592504286
Xl.11949	0.545	33	10.3761214806873	23	8.22410588414754	22	5.33353792784828	11	3.70429799408409	39	56	0.69452923072744	0.792599228859721	NA	6	0.290740920158398	0	0	2	0.145606401282571	3	0.13498277873511	8	3	0.500811517013991	Inf	Inf
Xl.1195	2.225	657.5	50.6387937498915	217	19.0058403984115	976.5	57.9871069186189	299.5	24.7045271023232	1559.5	874.5	0.426034827655644	0.37532174427935	P36894	380	4.84357518437796	209	3.03289055602997	192	3.67687816803988	371	4.39095066681	572	580	0.759124825789627	1.44777748675433	1.10345115627198
Xl.11950	4.565	1123.5	42.1744963559092	446.5	19.0606646612998	1724	49.8982930025658	636.5	25.5898275796638	3075.5	1570	0.512839739394451	0.451947653398098	Q6ZW49	2058	12.9137632805373	339	2.42178259009857	2510	23.6633776399452	927	5.40118912042703	4568	1266	1.83241531735439	2.23025350934049	2.03133441334744
Xl.11951	1.789	NA	0	NA	0	NA	0	NA	0	NA	NA	NA	NA	Q9NPD7	0	0	0	0	0	0	0	0	0	0	NA	NA	NA
Xl.11953	1.969	21	1.82764224797184	67	6.63111326340114	23	1.54337453080886	7	0.652472267760783	40	88	0.422756923051485	3.62823373707835	P84022	35	0.505703875829973	4	0.0657985363319799	11	0.238790192344877	9	0.120746053920268	46	13	0.472193716041763	1.83508723220006	1.15364047412091
Xl.11954	2.651	119	7.6922757407722	55	4.04306125460979	152	7.57570525604319	60	4.15385427134014	280	174	0.548312550574296	0.525600146284397	O96013	41	0.437876656012694	66	0.802490454859814	49	0.786248044812718	114	1.13051150569041	90	180	1.7955925122209	1.40875383482025	1.60217317352057
Xl.11956	5.359	187	5.97964579950039	133	4.83643375234214	455	11.2180365032331	249	8.52757059979273	898	320	0.760166059125858	0.808816092877313	P78504	20	0.107662049636327	8	0.0490287294225439	19	0.153667424049133	30	0.149953325623836	39	38	1.42731282348988	3.05847872033343	2.24289577191165
Xl.11957	1.581	3	0.325167397330491	10	1.23260944005181	1	0.0835713349053335	6	0.696512819311999	9.5	13	8.33435076872929	3.7906919641117	Q9H6I2	1301	22.4753125084734	1891	37.1918665794722	1505	39.0625422886898	1984	31.8252855964107	2806	3875	1.73801998410313	0.855705521754492	1.29686275292881
Xl.11958	2.147	NA	0	3	0.272299328093421	1	0.0615399536494328	NA	0	NA	NA	0	Inf	P35713	0	0	1	0.0151229304732201	0	0	0	0	0	1	NA	0	NA
Xl.11959	2.278	NA	0	NA	0	NA	0	NA	0	NA	NA	NA	NA	P35713	0	0	0	0	0	0	0	0	0	0	NA	NA	NA
Xl.11960	4.027	NA	0	NA	0	NA	0	NA	0	NA	NA	NA	NA	Q96GW7	0	0	0	0	0	0	0	0	0	0	NA	NA	NA
Xl.11962	1.418	NA	0	NA	0	NA	0	NA	0	NA	NA	NA	NA	Q96P88	0	0	0	0	0	0	0	0	0	0	NA	NA	NA
Xl.11963	0.557	NA	0	NA	0	NA	0	NA	0	NA	NA	NA	NA	P01225	0	0	0	0	0	0	0	0	0	0	NA	NA	NA
Xl.11964	2.06	28	2.32920879369356	44	4.16239044115361	80	5.13111768875077	84	7.48379356439407	208.5	72	1.45851138452762	1.78704049736695	O43597	70	0.955820367078728	23	0.357547775384782	56	1.14884603527096	31	0.393044871165499	126	54	1.20194764083358	1.09927930817781	1.15061347450569
Xl.11965	2.063	49	4.07018793081206	63	5.95111963439073	89	5.7000673597647	71	6.31638879306764	204.5	112	1.10812528947524	1.46212404330023	O43597	73	1.00098010124693	19	0.296608907171908	46	0.947667480751626	27	0.343770453794514	119	46	0.946739580108644	1.15900246244214	1.05287102127539
Xl.11966	2.351	25	1.82223754139907	16	1.32624791133776	21	1.1802007189247	23	1.79549806101249	60	41	1.52134974349821	0.727812857109452	Q13467	24	0.288357797862018	10	0.136788145714741	10	0.180516132737614	8	0.0892509083439796	34	18	0.62601439626749	0.652475460337799	0.639244928302644
Xl.11967	0.855	NA	0	6	1.36754773664696	NA	0	NA	0	NA	NA	NA	Inf	NA	0	0	0	0	0	0	0	0	0	0	NA	NA	NA
Xl.11968	1.432	1	0.119667051950537	2	0.272172559318704	NA	0	NA	0	NA	3	NA	2.27441517846703	P11678	0	0	0	0	0	0	0	0	0	0	NA	NA	NA
Xl.11969	0.826	NA	0	NA	0	NA	0	NA	0	NA	NA	NA	NA	P12829	0	0	0	0	0	0	0	0	0	0	NA	NA	NA
Xl.11972	1.729	2	0.198222346319455	27.5	3.09952440311468	3.5	0.267462106245612	2	0.212297429599435	10.5	29.5	0.793747692259931	15.6366043519608	O43623	4438	69.8743701410757	6478	116.118002329421	5135	121.469325108628	6755	98.754787963691	9573	13233	1.73839599360084	0.850469229426877	1.29443261151386
Xl.11973	4.646	NA	0	108	4.53003867132947	1	0.0284387172805278	NA	0	NA	NA	0	Inf	Q9HCJ1	0	0	0	0	0	0	0	0	0	0	NA	NA	NA
Xl.11978	4.611	397	14.7541092392297	163	6.88889938255634	668	19.1412611937111	225	8.95565035240949	1064	560	0.467871487765492	0.466913947216783	Q9UHF7	160	1.00119961121782	80	0.569926276275719	149	1.40082060230708	190	1.10396801249384	309	270	1.39914217565784	1.93703652287785	1.66808934926784
Xl.1198	2.323	NA	0	NA	0	NA	0	NA	0	NA	NA	NA	NA	Q13002	0	0	0	0	0	0	0	0	0	0	NA	NA	NA
Xl.11987	1.843	33	3.06835930926456	27	2.85493213062896	44	3.15439844891732	15	1.49374222372799	79	60	0.473542657314166	0.930442573009236	Q9NQB0	15	0.231080211108554	0	0	11	0.254600788369814	4	0.0572181335678692	26	4	1.10178533743078	Inf	Inf
Xl.1199	2.489	30	2.06544658569509	58	4.54109362932388	29	1.53943838251291	11	0.811105828355094	48	88	0.526884244000128	2.19860133918479	P48637	21	0.241523694953083	5	0.0654694145829674	9	0.1555172332255	4	0.0427171864180679	30	9	0.643900521875131	0.652475460337799	0.648187991106465
Xl.12	2.289	1032.5	77.2968645657261	2171.5	184.872111049963	1234.5	71.258144717843	2264	181.526637632173	4620.5	3204	2.54745107876376	2.39171552544366	Q9H307	1701	21.0587651069544	945	13.3195146279159	368	6.84497660083438	553	6.35705424655292	2069	1498	0.325041690054936	0.477273716358207	0.401157703206572
Xl.120	1.788	1	0.0958407261706762	NA	0	NA	0	NA	0	NA	NA	NA	0	O43897	20	0.317276797791903	1	0.0180607724861454	15	0.357515717434884	3	0.0441907906573276	35	4	1.12682591328148	2.44678297626676	1.78680444477412
Xl.1200	2.46	82	5.7121072797723	34	2.69340194473761	215	11.5476220749376	84.5	6.3042196368277	400	116	0.545932279036917	0.471525097974871	P09471	599	6.96845606883616	454	6.01303318638736	206	3.60058051425532	276	2.98140534301437	805	730	0.516697024231463	0.495823863032029	0.506260443631746
Xl.12000	1.005	146	24.8945570999032	141	27.340749152815	194	25.5049735464224	211	38.5324059547445	575	287	1.51078007921124	1.0982621238488	Q9BUE0	295	7.77028836856396	217	6.50733040368743	93	3.68038821570704	113	2.7637309578394	388	330	0.47364885846408	0.424710409090848	0.449179633777464
Xl.12001	0.76	130	29.3121294619894	114	29.2313328708288	153	26.5991064661261	121	29.2200874664923	399	244	1.09853643030092	0.997243578250929	NA	575	20.3832119306938	237	9.56491522417417	763	40.6373028585575	715	23.5349357159774	1338	952	1.99366532599135	2.46054828133716	2.22710680366426
Xl.12003	0.307	NA	0	NA	0	NA	0	NA	0	NA	NA	NA	NA	Q08J23	0	0	0	0	0	0	0	0	0	0	NA	NA	NA
Xl.12004	0.849	91.7143180349063	18.5117322864502	101.941244866245	23.399124161381	128.647258297258	20.0208288968817	71.4031135531136	15.435446366512	277.281324231324	193.655562901151	0.770969396222956	1.26401591160154	NA	203	6.54700148684519	134	4.92015974949304	123	5.96001119441283	203	6.07917490661991	326	337	0.910342117133807	1.23556453776654	1.07295332745017
Xl.12006	2.535	1082	73.1420127421731	678	52.1205619629767	1312	68.3825167640063	701	50.7516057790876	2541	1760	0.74217224198161	0.712594034658338	Q06330	142	1.6042101766736	121	1.5562748416501	91	1.5445781161102	191	2.00358831043489	233	312	0.962827775667743	1.28742575335248	1.12512676451011
Xl.12008	0.538	40	12.7407597318341	47	17.02444417508	117	28.7337821873306	103	35.1370003207013	324	87	1.22284633786199	1.33621891734938	NA	110	5.38364169074608	33	1.83876151802186	97	7.13264746182611	50	2.27224766652035	207	83	1.32487410410065	1.2357489779125	1.28031154100657
Xl.1201	3.375	479.5	24.3462705835628	262.5	15.1569874145038	493	19.3002240827463	201.5	10.9574880798742	883	742	0.567738904631154	0.622558899215428	P04150	67	0.569002665055073	48	0.464096976422667	77	0.982484676093362	153	1.20651611757584	144	201	1.72667851388406	2.59970691228341	2.16319271308374
Xl.12011	0.872	38	7.46766318685828	37	8.26880211177878	83	12.5762400003241	31	6.52461578503448	145	75	0.51880496753134	1.10728107372737	Q8WXX7	47	1.4768163745452	15	0.536596584475833	39	1.84114846637849	36	1.05034831041468	86	51	1.24670101043909	1.9574263810134	1.60206369572624
Xl.12012	0.966	255	45.2356321845322	205	41.3555779055894	412	56.3519954036821	241	45.7877865643681	895	460	0.812531769928706	0.914225708991649	NA	215	6.64875618663918	157	5.52751085025348	183	8.50253835337545	423	12.1463142826989	398	580	1.27881638530549	2.19742929715677	1.73812284123113
Xl.12014	0.622	NA	0	NA	0	NA	0	NA	0	NA	NA	NA	NA	O75496	0	0	0	0	0	0	0	0	0	0	NA	NA	NA
Xl.12017	0.492	85	29.6054340719906	80	31.6870817027954	139	37.3283597306122	125	46.6288434676605	362	165	1.24915329267525	1.07031302516095	NA	264	14.0208755337257	177	10.7021855745077	160	12.7669380834718	198	9.76424339654516	424	375	0.910566394570889	0.912359753862174	0.911463074216532
Xl.12018	2.454	561	39.174721075211	345	27.3969297485355	756	40.7039397094178	371	27.7465560092551	1442	906	0.681667578306561	0.699352260758577	Q5XG99	407	4.71797749276415	206	2.7186711570604	263	4.58049872283043	320	3.44440041691278	670	526	0.97086065583302	1.26694264143262	1.11890164863282
Xl.12019	1.37	398	49.782891182833	141	20.0565349624665	473	45.6173216566147	174	23.3097928851357	797	539	0.510985565101797	0.402880075582728	Q15819	387	7.74432597739324	187	4.26032048646567	116	3.48759632833134	158	2.93583704648217	503	345	0.45034213933041	0.689111782977087	0.569726961153749
Xl.12025	0.95	49	8.83873442238451	15	3.07698240745566	16	2.22528472396349	4	0.772762643741944	28	64	0.34726461536372	0.348124772214341	NA	0	0	3	0.0991375471912776	2	0.0872196760157975	1	0.0269520069751622	2	4	Inf	0.27186477514075	Inf
Xl.12026	1.93	547.5	48.6121046996166	401.5	40.5401732215466	437.5	29.9509055504315	205	19.4942389726352	799	949	0.650873107653146	0.833952232104576	P13995	1357	19.4534583811119	1887	30.7976001736659	1327	28.5813973529812	1835	24.4261624094948	2684	3722	1.46921934357605	0.793119018097419	1.13116918083673
Xl.12029	0.865	56.25	11.1435618897292	41	9.23687589752585	81	12.3725187506496	37	7.85046442992178	155	97.25	0.634508186096675	0.828897976152427	NA	51	1.70482916979996	16	0.608917811710774	10	0.502234166339541	14	0.434551172894861	61	30	0.29459501000823	0.713645034744468	0.504120022376349
Xl.12032	0.318	88	47.4212679830153	59	36.1561559618218	102	42.3801277028424	64.5	37.2256532981821	208	147	0.878375203567058	0.762445997327016	Q8TBZ3	133	10.2607316405901	50	4.39161941505221	87	10.0842012256686	76	5.44430540898276	220	126	0.982795533388363	1.23970337464182	1.11124945401509
Xl.12033	0.497	25	8.61988020086363	39	15.2920453650211	32	8.50712469925681	49	18.0946182425491	119	64	2.12699576910279	1.77404383920428	NA	10	0.5263263216512	13	0.778980248127753	16	1.26523336123455	45	2.19922570380811	26	58	2.40389528166716	2.82321112646163	2.61355320406439
Xl.12034	0.965	61.5	10.9210755763522	52.5	10.602037828798	73.5	10.063504264945	32.5	6.18110016205506	146	114	0.614209523772567	0.970786966418855	P62304	3224	125.519251790031	3488	154.603666334311	1121	65.5717060968434	4029	145.651437535136	4345	7517	0.522403576835623	0.942095624176099	0.732249600505861
Xl.12037	0.563	44	13.3925072989333	30	10.3841324585537	82	19.243969804258	41	13.3654995442934	170	74	0.69452923072744	0.775368810841028	NA	109	5.11277599462549	46	2.4564962360036	144	10.1481837437901	140	6.09762205806069	253	186	1.98486766376188	2.4822435991112	2.23355563143654
Xl.12038	0.383	NA	0	NA	0	NA	0	NA	0	NA	NA	NA	NA	NA	7	0.462195118945502	4	0.300687455445016	6	0.595215356594294	2	0.122619491193305	13	6	1.28780104375026	0.407797162711124	0.847799103230693
Xl.1204	2.043	102	8.55557918556203	87	8.29866523009334	169	10.9296825266868	66	5.92905258965001	283	189	0.542472535242735	0.969971179052115	NA	50	0.697013221967947	36	0.571349059419061	20	0.418886698887092	86	1.1131960655552	70	122	0.600973820416788	1.94836422184204	1.27466902112941
Xl.12042	1.387	147	18.1617830596942	88	12.3641302217396	199	18.9568347632164	87	11.5120462338269	360	235	0.607276814806907	0.680777332330264	P50150	334	6.65194947196644	171	3.87727485856104	78	2.33395586838469	122	2.256131996929	412	293	0.35086794904573	0.581886009950378	0.466376979498054
Xl.12045	2.386	1257.66666666667	90.3259881248151	901	73.5887983141009	1868.80952380952	103.486526117568	1135	87.3042037525934	4606.97619047619	2158.66666666667	0.843628702478714	0.814702389000315	P07093	5369	63.9316098158622	3397	46.0517127385402	1303	23.3110703141897	1651	18.2545658615567	6672	5048	0.364625110822815	0.39639276752197	0.380508939172392
Xl.12047	1.889	904	82.0075963088538	546	56.3271845684578	1105.5	77.3243001993303	589.5	57.274536733931	2188	1450	0.740705529649618	0.686853256329091	P49459	585	8.72333673847585	342	5.80605146673637	140	3.13653667055793	200	2.76922960782439	725	542	0.359556986574148	0.476955745860964	0.418256366217556
Xl.12048	0.926	24	4.44137931040611	30	6.31346282307317	29	4.13786407567455	7	1.38738433609177	43	54	0.335289973454626	1.42150948654189	NA	2	0.0594652659553181	5	0.169251052507083	4	0.17868534031634	8	0.220864316794432	6	13	3.00486910208395	1.3049509206756	2.15491001137977
Xl.12049	2.071	635	52.5425609269253	358	33.6868410357531	804	51.2938336601676	322	28.5355012941406	1487	993	0.556314458443373	0.641134357394642	O75886	943	12.8284652795181	599	9.27721959400635	244	4.98710370239748	351	4.43376148156136	1187	950	0.388752948519873	0.47791921239267	0.433336080456272
Xl.1205	2.197	177.5	13.8447752684513	244.5	21.6873339005238	144	8.66007482470999	47.5	3.9680148269066	248	422	0.458196367493797	1.56646341164841	P07305	151	1.9339330683756	76	1.10816923291138	72	1.38545540407794	108	1.28437086974691	223	184	0.716392633609419	1.15900246244214	0.937697548025781
Xl.12056	2.502	1302	89.1746244396107	788	61.3756736003546	1739	91.8335738465199	920	67.4854666896942	3365	2090	0.734867041137718	0.688263886571436	Q99728	361	4.10202006894025	203	2.62612032307851	394	6.7263949367687	751	7.92378558555436	755	954	1.6397762136026	3.01729723345866	2.32853672353063
Xl.12057	0.91	32	6.02595932811144	36	7.70936251538341	41	5.9529423075809	23	4.63869883674766	84	68	0.77922791740152	1.2793585378877	P36956	27	0.816022840341484	12	0.412902773868826	11	0.499490000276036	25	0.701585748580252	38	37	0.612102965239322	1.69915484462969	1.1556289049345
Xl.12059	1.234	233	32.3562640888236	161.5	25.5043774102585	180.5	19.3264129883326	115	17.1037923072949	552	394.5	0.884995695663779	0.788236161636106	O75452	547	12.2226049812779	478	12.1599657096049	135	4.5321657106532	459	9.52338484269468	682	937	0.370801945869591	0.783175304118856	0.576988624994224
Xl.1206	3.493	2	0.0981180752322754	1	0.0557903098975642	NA	0	NA	0	NA	3	NA	0.568603794616757	P25092	0	0	0	0	0	0	0	0	0	0	NA	NA	NA
Xl.12062	0.886	12.1666666666667	2.35318189290845	45.1428571428571	9.92916391183693	25	3.72816818525204	19	3.93576910822294	70.5	57.3095238095238	1.05568443070571	4.21946299253766	NA	6	0.185938960566418	11	0.38809659946973	8	0.372481491653089	16	0.460406377080994	14	27	2.00324606805596	1.186319018796	1.59478254342598
Xl.12065	1.595	112	12.0330285015893	44	5.3758773095777	177	14.6622894331685	53	6.09852650664685	280	156	0.415932759644683	0.446760124341737	Q9BRV8	63	1.10396395415794	37	0.738149061274765	12	0.315930207206057	31	0.504403669092843	75	68	0.286178009722279	0.683335786164586	0.484756897943433
Xl.12067	1.113	NA	0	NA	0	NA	0	NA	0	NA	NA	NA	NA	Q5TA89	0	0	0	0	0	0	0	0	0	0	NA	NA	NA
Xl.12070	4.431	109	4.21543462082045	89	3.91422346423495	182	5.42698782404208	105	4.34907885992208	406.5	198	0.801379881608586	0.928545646254887	Q4KMG0	334	2.1783469683503	161	1.19545840183713	308	3.01805303837534	272	1.64722032396364	642	433	1.38547856802673	1.37789848766989	1.38168852784831
Xl.12071	1.61	518.5	55.1874712651293	248.5	30.0786178815774	664.5	54.532865454971	313.5	35.7372724180815	1220	767	0.65533457888052	0.545026202361674	Q8WU20	44	1.34787936165388	21	0.732395463576105	14	0.644350166595286	32	0.910228699516448	58	53	0.478047357149718	1.24281040064343	0.860428878896573
Xl.12072	3.589	111	5.29989335236605	47	2.55200639905071	242	8.90904426788811	69	3.52846136091421	410	158	0.396053858844573	0.481520330576352	Q12791	91	0.730701239811952	65	0.594209803077456	52	0.627331879532962	70	0.521913693000264	143	135	0.858534029166842	0.87833235045473	0.868433189810786
Xl.12073	3.178	92	4.96079801515782	28	1.71696522001931	175	7.27567623817909	63	3.6382822709216	322	120	0.500061046123757	0.346106657592808	Q5T4T6	59	0.529597731427538	70	0.715352580773967	35	0.472017077029768	97	0.808477686269638	94	167	0.891274733668967	1.13018070808512	1.01072772087704
Xl.12076	0.85	NA	0	NA	0	NA	0	NA	0	NA	NA	NA	NA	P54108	0	0	0	0	0	0	0	0	0	0	NA	NA	NA
Xl.12077	0.806	66.5	14.1385285646969	41	9.91302438133978	83	13.6060561790106	25	5.69265285014615	155	107.5	0.418391102847857	0.701135506143973	Q8IY31	241	7.98332954118555	190	7.16553495518123	61	3.03593459849338	145	4.46002420509887	302	335	0.380284263956682	0.622427248348559	0.50135575615262
Xl.12078	1.441	83.6920995670996	9.95263534760564	43.4833333333333	5.88052644459806	119.12619047619	10.9227622873048	29.2	3.71902077331741	191.859523809523	127.175432900433	0.340483540289064	0.590851190585695	P01344	0	0	25	0.840289716878066	1	0.0443564314078326	26	0.712748945788276	1	51	Inf	0.848218098439139	Inf
Xl.12079	3.539	6	0.290528202983615	1.33333333333333	0.0734201949598537	4.83333333333333	0.180449379960188	3.2	0.165950723154529	13.5333333333333	7.33333333333333	0.919652498618406	0.252712797607447	O60548	11	0.0895778159099139	7	0.064898375800216	5	0.0611749116499691	12	0.090738423483046	16	19	0.68292479592817	1.39816170072386	1.04054324832601
Xl.12080	2.502	17	1.16433841434208	35	2.7260768731122	31	1.6370562330317	17	1.24701405839652	63	52	0.761741736926866	2.34130974253958	Q49AN0	23	0.261550291182061	29	0.375451093513385	8	0.136682502367658	20	0.211183297477997	31	49	0.522585930797207	0.562478845118794	0.542532387958001
Xl.12081	2.409	6	0.426807517791205	24	1.94147499349631	26	1.42602046185913	21	1.59989775245452	60	30	1.12193183425202	4.54883035693407	Q49AN0	15	0.176321428123327	12	0.160591696332302	6	0.10596456228062	18	0.196466514357838	21	30	0.600973820416788	1.22339148813337	0.912182654275082
Xl.12082	0.914	88.5	16.5926092207828	61.5	13.1125234978554	78	11.275546912315	29.5	5.92359767255689	141.5	150	0.525349033498962	0.790262900992782	NA	486	14.6280891092016	289	9.9032370464278	112	5.06483046761141	195	5.44989504492627	598	484	0.346240061145474	0.550314510233005	0.44827728568924
Xl.12084	1.926	NA	0	17	1.72008535411592	NA	0	NA	0	NA	NA	NA	Inf	Q96MU8	0	0	0	0	0	0	0	0	0	0	NA	NA	NA
Xl.12085	1.657	NA	0	NA	0	NA	0	NA	0	NA	NA	NA	NA	P78411	4	0.0676271652040873	0	0	0	0	0	0	4	0	0	NA	NA
Xl.12086	2.363	NA	0	NA	0	NA	0	NA	0	NA	NA	NA	NA	P78413	1	0.0120992059909087	0	0	0	0	0	0	1	0	0	NA	NA
Xl.12087	2.577	52.5	3.49110165527411	49.5	3.74324402303977	80.5	4.12734403533925	45.5	3.24046034883057	171	102	0.785119999952758	1.07222429842017	P51692	24	0.265306571185265	23	0.289462697492883	21	0.348780039271317	17	0.174496968236627	45	40	1.31463023216173	0.602830588355577	0.958730410258652
Xl.1209	2.06	1	0.0831860283461985	NA	0	1	0.0641389711093846	2	0.178185561057002	4	NA	2.77811692290977	0	P09630	2	0.0276569585999734	5	0.0787177064962188	3	0.0623291552660062	6	0.0770420576742843	5	11	2.25365182656296	0.9787131905067	1.61618250853483
Xl.12090	0.496	NA	0	NA	0	NA	0	NA	0	NA	NA	NA	NA	P31275	0	0	0	0	0	0	1	0.0478409965639961	0	1	NA	Inf	NA
Xl.12091	2.657	115.166666666667	7.4276743137423	95.5333333333333	7.00681637668174	171.333333333333	8.51999851580238	79	5.4568908931909	425.65	210.7	0.640480263355655	0.943339204267221	P26572	90	0.964002137536524	222	2.70717584109466	51	0.820731733937474	195	1.9394219122244	141	417	0.851379578923785	0.716400420979003	0.783889999951394
Xl.12092	3.462	NA	0	NA	0	NA	0	NA	0	NA	NA	NA	NA	Q9BXM0	0	0	0	0	0	0	0	0	0	0	NA	NA	NA
Xl.12093	6.043	274	7.76990267081388	1810	58.369146115285	519.5	11.3585309799984	2507.5	76.1549401259217	3347.5	2084	6.70464695302811	7.51221071719949	O60522	542	2.59208415250518	354	1.92744092565358	1060	7.6164261943322	1763	7.82896446658776	1602	2117	2.93834063487913	4.0618440557046	3.50009234529186
Xl.12094	1.456	NA	0	1	0.133843099225406	NA	0	NA	0	NA	NA	NA	Inf	P22001	0	0	1	0.0219870273744379	0	0	0	0	0	1	NA	0	NA
Xl.12095	3.235	1658	87.8269601532841	899	54.155524473725	2348	95.8987655578239	1125	63.8245807959199	4402	2557	0.665541213431321	0.616616177756893	O95402	55	0.48713011673065	48	0.484006876921766	67	0.891564271297435	176	1.44742862837004	122	224	1.83023845308749	2.99051252654825	2.41037548981787
Xl.12096	0.892	191	36.693245194053	148.666666666667	32.4792587453653	245.833333333333	36.4137264043096	171.666666666667	35.3208261818709	543	339.666666666667	0.96998658664307	0.885156343452264	P52565	1178	36.2759359922425	581	20.3693641692275	242	11.1965510566078	442	12.6385661279957	1420	1023	0.308649542743767	0.620469349116409	0.464559445930088
Xl.12097	0.869	148	29.1849900140265	158	35.4319186313076	229	34.8180877228321	268	56.6010843201091	1078	306	1.62562300292537	1.2140459398574	NA	357	10.8231088659793	530	18.2931158260913	552	25.1430784758673	1501	42.2538904802643	909	2031	2.32309207892203	2.30982468388452	2.31645838140328
Xl.12098	1.553	NA	0	NA	0	0.5	0.0425390471620516	NA	0	NA	NA	0	NA	O43364	0	0	3	0.0620762074787293	0	0	0	0	0	3	NA	0	NA
Xl.12099	0.97	696.883333333334	123.113578190268	616.616666666667	123.879910907452	758.283333333334	103.287790090054	658.716666666667	124.634033806625	2763.4	1313.5	1.20666763901096	1.00622459949949	O95484	12195	339.196590829484	10607	335.884719382815	3175	132.681070238927	4583	118.364571581442	15370	15190	0.391162746991247	0.352396416838896	0.371779581915071
Xl.121	1.731	NA	0	1.5	0.168869629525296	NA	0	NA	0	NA	NA	NA	Inf	Q9BVA1	1	0.0160374048774463	0	0	0	0	0	0	1	0	0	NA	NA
Xl.1210	2.131	NA	0	1	0.0914479364017794	NA	0	NA	0	NA	NA	NA	Inf	P09629	0	0	0	0	0	0	0	0	0	0	NA	NA	NA
Xl.12100	2.701	1063.5	67.4730776605462	778	56.132239845748	1655.5	80.9829905010987	874	59.3877103942	3328	1841.5	0.733335605745435	0.831920549528608	Q14106	6339	65.6666106710761	6440	75.9517387456945	5239	81.5394560906768	6374	61.310958793032	11578	12814	1.24171866428599	0.807235750037487	1.02447720716174
Xl.12101	1.409	1	0.121620453082448	80.5	11.1337700312359	NA	0	NA	0	NA	81.5	NA	91.5452109332974	P01344	1	0.0196886340604243	0	0	1	0.0295808840752033	0	0	2	0	1.50243455104197	NA	NA
Xl.12104	1.433	49	5.85959365056893	21	2.85581758682207	62	5.71655923942122	26	3.32994370209805	120	70	0.582508387061724	0.487374681100077	NA	901	18.6145559411491	591	13.9009145628249	291	9.0326761725874	525	10.0713894986467	1192	1116	0.485248007051293	0.724512725628897	0.604880366340095
Xl.12105	6.16	754	20.9753030305924	470	14.8687515684952	823	17.6525858505566	506	15.0757712194299	1627	1224	0.854026222960108	0.70886945217474	P38398	185	0.86957344580003	106	0.567242039564865	317	2.23866631954288	578	2.52269402468497	502	684	2.57444190638003	4.44729735937792	3.51086963287897
Xl.12107	0.917	NA	0	10	2.12514233884615	NA	0	NA	0	NA	NA	NA	Inf	NA	0	0	0	0	0	0	0	0	0	0	NA	NA	NA
Xl.12109	1.272	1	0.134719511315384	NA	0	NA	0	NA	0	NA	NA	NA	0	O76041	0	0	0	0	0	0	0	0	0	0	NA	NA	NA
Xl.1211	1.632	1.02698967698968	0.107835941363672	1.29093406593407	0.154149196877496	1.79105616605617	0.145003424853751	0.846153846153846	0.0951565991127371	4.14594017094018	2.31792374292375	0.656236907567605	1.4294788446983	P01920	83	1.43809646431777	103	2.03177285939886	15	0.390478159467888	38	0.611358172403501	98	141	0.271524316453368	0.300898877340247	0.286211596896808
Xl.12110	0.584	2	0.586860336962908	5	1.66845507253589	2	0.45248726193607	1	0.314265629946424	5	7	0.694529230727439	2.84301897308378	NA	0	0	0	0	0	0	4	0.168815671596364	0	4	NA	Inf	NA
Xl.12111	4.171	875	35.9488890179868	534	24.9493035291658	1076	34.0848424363984	655.5	28.8431201944499	2327.5	1409	0.846215447475533	0.69402154588651	Q96MT3	1832	12.6489875281348	489	3.84385642819125	2668	27.6765328033737	1483	9.50766005831538	4500	1972	2.18804333088427	2.473469089164	2.33075621002413
Xl.12112	1.577	382	41.5096698961259	171.5	21.1928707983392	545.5	45.7037958178496	237.5	27.6402301037217	990	553.5	0.604768807691172	0.510552621867926	P38405	92	1.64759108287685	93	1.89614942123329	68	1.82964182918906	118	1.96221147910802	160	211	1.11049510294407	1.03484011182608	1.07266760738508
Xl.12114	1.14	631	94.8510445667453	422	72.1381431081271	755	87.5046857600227	429	69.0656612844363	1701	1053	0.789279576111449	0.760541367126058	P24666	4837	113.624448135381	3493	93.416219781657	537	18.9524582054039	1183	25.8037391779912	5374	4676	0.16679912216447	0.276223328650021	0.221511225407245
Xl.12117	2.934	NA	0	4	0.265679008142047	6	0.270196892608041	2	0.125106426645339	10	NA	0.463019487151629	Inf	P47900	10	0.097364251464536	2	0.0221695832310839	5	0.073141707718329	1	0.00904069314012414	15	3	0.751217275520987	0.407797162711125	0.579507219116056
Xl.12120	0.692	NA	0	NA	0	NA	0	NA	0	NA	NA	NA	NA	NA	0	0	0	0	0	0	0	0	0	0	NA	NA	NA
Xl.12121	2.002	953	81.5730005637812	534	51.9797927173579	1490	98.3357432183542	824	75.5392854047445	3036	1487	0.768177296804579	0.637218103515947	P61224	4533	63.9822498477132	3970	63.7958310019043	1335	28.3107005671402	3185	41.7431697824027	5868	7155	0.44247741576021	0.654324414727926	0.548400915244068
Xl.12125	1.273	NA	0	482	73.7863442981905	NA	0	NA	0	NA	NA	NA	Inf	O95257	2	0.043017426435762	0	0	0	0	0	0	2	0	0	NA	NA
Xl.12126	1.11	NA	0	NA	0	NA	0	NA	0	NA	NA	NA	NA	Q9BYE0	0	0	0	0	0	0	0	0	0	0	NA	NA	NA
Xl.12127	1.938	4	0.353690853236675	2	0.201109961271612	NA	0	NA	0	NA	6	NA	0.568603794616757	P47871	3	0.0440185827567145	0	0	0	0	0	0	3	0	0	NA	NA
Xl.12128	2.817	268.5	16.3333419022243	283	19.5774871670679	363.5	17.0493088237197	284	18.5029607101151	983	551.5	1.08526163150808	1.19862103446214	P43378	291	2.96526432038506	168	1.94898146303047	232	3.5518447139419	305	2.88584141421575	523	473	1.19781723656954	1.48069207889159	1.33925465773056
Xl.12129	1.578	NA	0	4	0.493981121602514	1.5	0.125595323655259	NA	0	NA	NA	0	Inf	O00482	0	0	0	0	0	0	0	0	0	0	NA	NA	NA
Xl.12130	1.439	1	0.119084932865302	NA	0	2	0.183636248068565	1	0.127540742104734	4	NA	0.694529230727441	0	P31268	14	0.273802045112479	5	0.111328577566367	15	0.440753199346008	4	0.0726391648963676	29	9	1.60975130468783	0.652475460337798	1.13111338251281
Xl.12132	0.845	NA	0	NA	0	2	0.312724924225639	1	0.21719660105173	5	NA	0.69452923072744	NA	Q16363	0	0	0	0	0	0	0	0	0	0	NA	NA	NA
Xl.12133	0.434	24	9.47630700791718	15	6.73533015456884	30	9.13315302894002	11	4.65171061469085	48	39	0.50932143586679	0.710754743270946	NA	16	0.949518254768318	7	0.472943629313315	4	0.356647258202249	4	0.220417223035739	20	11	0.375608637760493	0.466053900241285	0.420831269000889
Xl.12135	0.626	4	1.0949726414899	7	2.17911959633441	17	3.58809387899465	11	3.22498787024893	30	11	0.89880253388257	1.99011328115864	NA	5	0.213365182794555	0	0	4	0.25645377809594	5	0.198118828565602	9	5	1.20194764083358	Inf	Inf
Xl.12139	3.984	621	26.7109835898991	461	22.5496058458033	1207	40.0292220245472	730	33.6289466261947	3286	1082	0.840109922835181	0.844207244181399	Q9BRB3	2672	19.2986836614626	2002	16.4620270322499	1161	12.5985050865834	1927	12.9233512233429	3833	3929	0.652816809041814	0.785040092451886	0.71892845074685
Xl.12140	1.893	532	48.1591295220105	357.5	36.802963554574	610.5	42.6112489362363	351	34.0303359159735	1314	889.5	0.798623292335239	0.76419494953192	P17706	1509	22.4788676620943	1373	23.2854015610705	1155	25.8501303496516	2491	34.4557031854066	2664	3864	1.14997475576771	1.47971264721546	1.31484370149159
Xl.12141	0.648	NA	0	1	0.300733877271901	1	0.203898580995883	NA	0	NA	NA	0	Inf	NA	0	0	0	0	0	0	0	0	0	0	NA	NA	NA
Xl.12143	0.732	NA	0	NA	0	NA	0	NA	0	NA	NA	NA	NA	Q9UPR0	0	0	0	0	1	0.0538458880048628	0	0	1	0	Inf	NA	NA
Xl.12144	3.643	88	4.13943541548144	72	3.85150693878611	120	4.35222444640128	75	3.77843387089031	228	160	0.868161538409302	0.930442573009237	Q9UGR2	82	0.64656881159486	37	0.332147224183077	38	0.45017363710144	92	0.673582702563762	120	129	0.696250157799938	2.02796426861749	1.36210721320871
Xl.12145	0.894	NA	0	NA	0	NA	0	NA	0	NA	NA	NA	NA	NA	0	0	0	0	0	0	0	0	0	0	NA	NA	NA
Xl.12148	3.367	1188.5	60.488620451524	1179.5	68.2672153670776	1504	59.0192829967151	1370	74.6770553036933	4400	2368	1.26529926342632	1.12859600462846	Q8IYS0	6966	59.3139343665001	5393	52.2795314089056	4017	51.3890579350876	6943	54.8937154437515	10983	12336	0.866390983568131	1.05000396836764	0.958197475967885
Xl.12149	0.727	26	6.12853325752736	27	7.23746893638126	32	5.81573724282068	49	12.3700485096931	107	53	2.12699576910279	1.18094634266557	NA	23	0.856768298179609	11	0.466504934051289	41	2.29464217523137	50	1.72944898633506	64	61	2.67825289533569	3.70724693373751	3.1927499145366
Xl.12150	2.858	1212	72.6704760995524	1041	70.9816130593253	1497	69.206802619504	1192	76.5462226883641	3686	2253	1.10605055848645	0.976759983821855	O14776	2958	29.2570312250488	1999	22.5098646427933	1594	23.6873220655994	3030	27.8276744082621	4552	5029	0.809628355091585	1.2362435247771	1.02293593993434
Xl.12152	2.032	9	0.75899063264691	11	1.05493655373726	21	1.36547829241731	16	1.4451269912497	42	20	1.05833025634658	1.38992038684096	Q96GW9	12	0.166728205398892	2	0.0316363104781012	3	0.0626245541061295	5	0.0645059882580895	15	7	0.375608637760493	2.03898581355562	1.20729722565806
Xl.12155	0.173	NA	0	NA	0	1	0.763735725348742	NA	0	NA	NA	0	NA	NA	3	0.0728658892691926	0	0	6	0.218952459260867	2	0.0451060928664686	9	2	3.00486910208395	Inf	Inf
Xl.12156	0.917	261	48.7740458021997	269	57.1663289149614	305	43.9460365845434	219	43.8313162569552	722	530	0.997389518224983	1.17206452683454	NA	439	13.172865010145	552	18.8574429580625	354	15.9593259788579	960	26.74786690186	793	1512	1.21153036689945	1.41842491377782	1.31497764033864
Xl.12159	0.584	3.33333333333333	0.978100561604846	10.4761904761905	3.49581062817043	9.65	2.18325103884154	4.25	1.3356289272723	18.4	13.8095238095238	0.611761498568209	3.5740809947339	NA	4	0.182089292645788	6	0.310959387152765	4	0.273577244645825	11	0.464963971264055	8	17	1.50243455104197	1.49525626327412	1.49884540715805
Xl.1216	2.01	NA	0	4	0.38781204472078	NA	0	1	0.0913090188501054	NA	NA	Inf	Inf	P41235	0	0	0	0	0	0	0	0	0	0	NA	NA	NA
Xl.12160	3.428	2	0.0999785404860963	2	0.113696355001279	3.5	0.134901394894592	NA	0	NA	4	0	1.13720758923352	Q5SZQ8	0	0	4	0.0380356781246687	1	0.0125486998256347	1	0.00775542081051675	1	5	Inf	0.203898581355562	Inf
Xl.12167	0.649	27.3333333333333	7.21714633191569	25.9166666666667	7.7820103773564	45.1666666666667	9.19522907332436	16	4.52465030234112	81.1666666666667	53.25	0.492064990035677	1.07826695198666	NA	48	1.98474760728723	25	1.17687967399142	32	1.98796892019082	36	1.38219319268956	80	61	1.00162303402799	1.17445582860805	1.08803943131802
Xl.12169	2.532	959	64.9041573613938	394	30.3242368380899	1231	64.2367501095751	516	37.4020781953299	2246	1353	0.582253587417318	0.467215631030245	Q9P275	91	1.89878307939746	60	1.42532274253652	53	1.66151930858564	68	1.31748315946914	144	128	0.875044298958515	0.92434023547855	0.899692267218532
Xl.1217	4.155	2	0.0824853036790224	3	0.140704370016023	63	2.00335876548157	30	1.32513449739142	133	5	0.661456410216611	1.70581138385027	P41235	666	4.61576985655727	6	0.0473422802190025	222	2.3116307040499	12	0.077224190198337	888	18	0.500811517013991	1.6311886508445	1.06600008392925
Xl.12170	0.694	NA	0	NA	0	NA	0	NA	0	NA	NA	NA	NA	O60494	0	0	0	0	0	0	0	0	0	0	NA	NA	NA
Xl.12171	0.673	15	3.81938822570213	37	10.7138119486941	53	10.4051899936443	74	20.180242888209	195	52	1.93944011599361	2.80511205344268	NA	164	6.55025297414085	40	1.81887234628865	185	11.1014962285775	143	5.30337652237421	349	183	1.69481946306564	2.91574971338455	2.30528458822509
Xl.12172	0.797	16	3.44016498656299	36	8.80240889460339	10	1.65779523820994	12	2.76332940359416	33	52	1.66687015374586	2.55871707577541	Q14571	1	0.0347350427914358	4	0.158181552390506	1	0.0521871284217746	14	0.451541917806627	2	18	1.50243455104197	2.85458013897788	2.17850734500993
Xl.12174	3.909	752	32.9662676468823	539.5	26.8957177177661	1256	42.4534684803217	756	35.4948919631277	2817	1291.5	0.836089328710103	0.815855710626971	P0C7T5	1675	12.3255346371117	867	7.26336813495533	1382	15.278986969926	1381	9.43597611672337	3057	2248	1.23962062659104	1.29911852757569	1.26936957708337
Xl.12175	0.309	NA	0	NA	0	NA	0	NA	0	NA	NA	NA	NA	NA	0	0	0	0	0	0	0	0	0	0	NA	NA	NA
Xl.12176	0.603	5	1.42092220889858	2	0.646353407867966	8	1.75291914408401	4	1.21745358466807	15	7	0.69452923072744	0.454883035693406	NA	0	0	0	0	0	0	1	0.0333188825519141	0	1	NA	Inf	NA
Xl.12177	0.322	52	27.6735632187726	79	47.8110827493887	39	16.0028724811427	54	30.7785121304051	152	131	1.92331171586061	1.7276807605663	NA	33	2.53256652310751	27	2.35905838735265	34	3.92031894552682	62	4.41815360414831	67	89	1.54796287077052	1.87284622874739	1.71040454975896
Xl.12179	0.69	265	65.8134099625939	251	70.8895125659712	361	69.1269380510217	288	76.6042968578971	871	516	1.10816852326594	1.07712869772684	NA	683	26.6974465162783	89	3.96065516312175	367	21.5531448725171	160	5.80725910291494	1050	249	0.807311098436903	1.46623698952315	1.13677404398002
Xl.12180	1.046	124	20.3145689108537	97.5	18.1647862008018	207.583333333333	26.2210456253157	136.7	23.9853778034292	469.783333333333	221.5	0.914737655628499	0.894175322179576	Q9Y241	480	12.552953198632	367	10.9269445784689	39	1.53237423651305	69	1.67554448358524	519	436	0.12207280727216	0.153340622490832	0.137706714881496
Xl.12184	0.399	NA	0	2	0.976819811890686	3	0.993430680340844	3	1.37993329239633	6	NA	1.38905846145488	Inf	NA	15	0.958051507057903	4	0.290861068012172	9	0.863645811528975	16	0.94889854622793	24	20	0.901460730625183	3.262377301689	2.08191901615709
Xl.12192	5.726	35	1.04745243516607	111	3.77771329451856	53	1.22296417494282	77	2.46802250217094	138	146	2.018066066642	3.60657264014057	Q8TF72	4	0.0202671110376577	0	0	9	0.0685125177137573	8	0.0376377836777239	13	8	3.38047773984443	Inf	Inf
Xl.12193	0.826	22	4.56415351652508	34	8.02151184510233	26	4.15893861091845	20	4.4438529755136	53	56	1.06850650881145	1.75750263790634	Q96L93	1	0.0330884606275077	0	0	1	0.0497132464875595	2	0.0614481423135751	2	2	1.50243455104197	Inf	Inf
Xl.12194	0.606	NA	0	2	0.643153638522085	NA	0	NA	0	NA	NA	NA	Inf	NA	0	0	0	0	0	0	0	0	0	0	NA	NA	NA
Xl.122	3.729	608	27.9401546749924	328.666666666667	17.1759448232396	848.333333333333	30.0582268557407	403	19.8345520351705	1483.66666666667	936.666666666667	0.659870994066384	0.614740506022065	P17480	30	0.232116992208803	29	0.255453396431118	25	0.290617157482038	76	0.546011099343744	55	105	1.25202879253498	2.13741961145141	1.69472420199319
Xl.1220	2.905	10	0.589890596878379	4	0.268331225435032	10	0.454823684975326	8	0.505421350468053	35	14	1.11124676916391	0.454883035693406	P04798	17	0.168087148051103	14	0.157594706833577	5	0.0742764525935544	16	0.146895255554341	22	30	0.441892515012346	0.932107800482571	0.687000157747458
Xl.12201	0.517	NA	0	NA	0	NA	0	NA	0	NA	NA	NA	NA	NA	0	0	0	0	0	0	0	0	0	0	NA	NA	NA
Xl.12203	0.197	NA	0	NA	0	NA	0	NA	0	NA	NA	NA	NA	A9Z1Z3	0	0	0	0	0	0	0	0	0	0	NA	NA	NA
Xl.12204	1.238	NA	0	NA	0	NA	0	NA	0	NA	NA	NA	NA	O43704	0	0	0	0	0	0	0	0	0	0	NA	NA	NA
Xl.12205	0.695	NA	0	NA	0	NA	0	NA	0	NA	NA	NA	NA	NA	0	0	0	0	0	0	0	0	0	0	NA	NA	NA
Xl.12208	0.689	25	6.21782359917159	11	3.111220721617	29	5.5611932279748	11	2.93010508966013	49	36	0.526884244000127	0.500371339262747	NA	13	0.508828957954117	21	0.93578432395505	7	0.411644265308203	18	0.654188900945858	20	39	0.809003219791831	0.699080850361928	0.75404203507688
Xl.12210	2.246	36.5755752961636	2.79060921519692	73.4661532585063	6.37433535363229	44.3198706306466	2.6072215752531	24.7379589691355	2.02145392309444	92.653933495886	110.04172855467	0.775328779986106	2.28420923965969	P29373	1034	13.1453308343083	1220	17.6578903800365	675	12.8928911803491	1607	18.970075438498	1709	2827	0.980796249471306	1.07431154176521	1.02755389561826
Xl.12212	0.775	9	1.99002447166261	8	2.01161860616456	8	1.36388418565504	3	0.710443075698239	17	17	0.520896923045581	1.01085119042979	NA	5	0.175547162371089	1	0.0399716258136489	2	0.10549924883348	1	0.0326006311915135	7	2	0.60097382041679	0.815594325422248	0.708284072919519
Xl.12214	0.762	NA	0	NA	0	NA	0	NA	0	NA	NA	NA	NA	NA	0	0	0	0	0	0	0	0	0	0	NA	NA	NA
Xl.12216	2.302	4.66726190476191	0.34743571723885	6.74626623376623	0.571104413305685	4.59285714285714	0.263613002209472	4.6	0.366743348517843	14.3031135531135	11.4135281385281	1.39121873899991	1.64377001260659	O95965	13	0.160333567314949	19	0.266785798709945	7	0.129710372198504	10	0.114520517647933	20	29	0.809003219791831	0.429260171274866	0.619131695533349
Xl.12222	0.682	NA	0	NA	0	NA	0	NA	0	NA	NA	NA	NA	NA	0	0	0	0	0	0	0	0	0	0	NA	NA	NA
Xl.12223	0.945	3	0.544010217121171	1	0.206217515843589	1	0.139816169825748	1	0.194212833744669	2	4	1.38905846145489	0.379069196411171	NA	34	1.06491109822975	8	0.285267585935015	58	2.72934221207554	64	1.86130099452402	92	72	2.56297658707159	6.52475460337801	4.5438655952248
Xl.12225	0.737	10	2.32514543274313	112	29.6147379604959	20	3.58551643108093	96	23.9063612989367	131	122	6.66748061498344	12.7367249994154	NA	24	0.882801790192376	6	0.25126454871566	60	3.31587977826683	131	4.47430369245132	84	137	3.75608637760493	17.8071427717191	10.781614574662
Xl.12227	1.367	NA	0	NA	0	NA	0	NA	0	NA	NA	NA	NA	P15259	0	0	0	0	0	0	0	0	0	0	NA	NA	NA
Xl.12231	0.62	4	1.10556915092367	3	0.942946221639638	2	0.426213808017201	1	0.2960179482076	5	7	0.694529230727441	0.852905691925136	NA	0	0	0	0	0	0	0	0	0	0	NA	NA	NA
Xl.12232	0.768	2	0.446258381232211	9.25	2.34713393277054	6.5	1.1182562801493	5	1.1948641138588	15.8333333333333	11.25	1.06850650881144	5.259585100205	NA	2	0.0708125026955841	0	0	4	0.212782301391197	5	0.16438120196204	6	5	3.00486910208395	Inf	Inf
Xl.12234	0.743	NA	0	NA	0	NA	0	NA	0	NA	NA	NA	NA	NA	0	0	0	0	0	0	0	0	0	0	NA	NA	NA
Xl.12236	2.598	1423	93.8606080729328	577	43.2806750486739	1829	93.0173083170411	651	45.9887468266172	3126	2000	0.494410638822924	0.461116499640013	Q8WUQ7	510	5.57262460646502	254	3.15973988774386	248	4.0713351562499	445	4.51493832835879	758	699	0.73059562482041	1.42889557012953	1.07974559747497
Xl.12239	0.642	NA	0	NA	0	NA	0	NA	0	NA	NA	NA	NA	NA	0	0	0	0	0	0	0	0	0	0	NA	NA	NA
Xl.12240	0.819	22	4.60316337564068	23	5.47269561277218	42	6.7757066915555	23	5.15410981860851	87	45	0.760674871749102	1.18889884328958	NA	55	1.83227350724824	19	0.720624822197203	25	1.2513050110221	23	0.711471729582974	80	42	0.682924795928172	0.987298393932198	0.835111594930185
Xl.12242	5.245	1693.5	55.3295729931042	1512.83333333333	56.2086237619983	2545.66666666667	64.1276392797256	1642.16666666667	57.4620973335709	6714.16666666667	3206.33333333333	0.896058204839266	1.01588753936351	Q7Z3E5	10958	60.2944537310096	8928	55.927866712773	10184	84.1899054382818	15557	79.4829760205938	21142	24485	1.39631259972727	1.42116945795183	1.40874102883955
Xl.12245	0.751	25	5.70450127806821	15	3.89232128772687	46	8.09295459697108	24	5.8651758579615	86	40	0.724726153802548	0.682324553540109	NA	20	0.722968584857505	4	0.164618039725755	7	0.380174543422743	9	0.302088462890535	27	13	0.525852092864691	1.83508723220006	1.18046966253237
Xl.12246	0.271	NA	0	NA	0	NA	0	NA	0	NA	NA	NA	NA	NA	0	0	0	0	0	0	0	0	0	0	NA	NA	NA
Xl.12248	0.854	114	22.8751837199312	50	11.409575671674	173	26.7656282481996	47	10.1006592631961	259	164	0.37737426409468	0.498775258435752	Q01831	3	0.0962244292646778	2	0.0730334957426626	10	0.481903023938487	19	0.565874194587923	13	21	5.0081151701399	7.74814609151136	6.37813063082563
Xl.12249	0.653	19	4.98606607882115	18	5.37176101761019	50	10.1168668059213	40	11.2423355521416	124	37	1.11124676916391	1.07735455822122	NA	94	3.86499208261059	48	2.24693234587805	76	4.69493852101867	97	3.70334940162221	170	145	1.21473431786372	1.64818019929079	1.43145725857726
Xl.1225	1.914	1.91666666666667	0.171601968958677	3.14285714285714	0.319992696998673	NA	0	NA	0	NA	5.05952380952381	NA	1.86473791029595	P01871	1	0.0145490700327404	0	0	0	0	0	0	1	0	0	NA	NA
Xl.12254	3.789	1376.5	62.2542808440742	1446	74.370559217416	2061	71.8691644445157	1204	58.319207700715	4509	2822.5	0.811463555357437	1.1946256258857	Q92879	2648	20.0128290680829	986	8.48389771813231	1506	17.1005878319914	1432	10.0492979449127	4154	2418	0.854481281672663	1.18451427383839	1.01949777775553
Xl.12255	1.694	354	35.8102593336374	152	17.485881921944	481	37.5163759819627	160	17.3346992102679	780	506	0.46205686867522	0.488292524190661	Q9Y6P5	70	1.16998080280389	42	0.799204627870391	91	2.28516545684491	90	1.39677162716205	161	132	1.95316491635457	1.74770212590482	1.85043352112969
Xl.12256	4.045	49.1463064713065	2.0820443137355	33.5514652014652	1.61640551727739	50.6402930402931	1.65411954563688	25.1308913308913	1.14024742417976	97.3973137973138	82.6977716727717	0.689337978737646	0.776355001963102	Q96S86	167	1.18571925680971	110	0.889172640102603	81	0.864064143237151	139	0.916394347116255	248	249	0.728725740325748	1.03061464757902	0.879670193952386
Xl.12258	0.512	13	4.35101921701406	16	6.08986101475599	28	7.22565596404161	16	5.73534774652224	64	29	0.793747692259932	1.39964010982586	NA	11	0.563776463768689	11	0.641852068353784	8	0.616027082349339	31	1.47529254963694	19	42	1.09267967348507	2.29849309891726	1.69558638620116
Xl.12260	0.745	199	45.7735308191149	161	42.1140455678159	207	36.7115973965957	104	25.6204527522497	454	360	0.697884444402452	0.920052371188923	NA	12	0.437014302349891	156	6.46795525277752	9	0.492439040362484	235	7.94665696342203	21	391	1.12682591328148	1.22861965688608	1.17772278508378
Xl.12263	1.25	174	23.8537600003291	67	10.4453296125095	266	28.1164724872787	76	11.1586925756337	418	241	0.396873846129967	0.437890278612906	Q7L4P6	32	0.692853792991949	72	1.774811036866	14	0.455423271367569	64	1.28668960921306	46	136	0.657315116080863	0.724972733708668	0.691143924894766
Xl.12266	0.57	9	2.70573502726056	8	2.73509547329392	15	3.47700738119296	11	3.54182878381725	37	17	1.01864287173358	1.01085119042979	NA	37	1.72175542268406	20	1.0595653191872	39	2.72665320497005	33	1.42588951187644	76	53	1.58364722947667	1.34573063694672	1.46468893321169
Xl.12267	3.712	75	3.46234950956026	99	5.19738138328313	226.5	8.0621235263814	178	8.80079223173241	546	174	1.0916221021588	1.50111401778824	Q9P0V3	428	3.31328465213518	122	1.07523356789976	454	5.28039480331183	342	2.45834757046752	882	464	1.59370393965667	2.28633819093779	1.94002106529723
Xl.12268	0.953	130	23.375884985427	216	44.1690654081778	219	30.3627024410155	212	40.8274911987481	625	346	1.34465933254993	1.88951414826492	Q6ZU11	496	14.3543164398046	434	14.2994249542036	939	40.8283655165954	2421	65.0575685841424	1435	2855	2.8443267004605	4.54966327614576	3.69699498830313
Xl.12269	2.298	547	40.7901133424993	395	33.4968856512253	675	38.8099387848561	419	33.4636825871933	2077	942	0.862245178295696	0.821201092773744	Q9H3N1	1709	21.0246272690709	971	13.599829893126	1037	19.1672832708069	1028	11.7430674788801	2746	1999	0.911658647999134	0.863471644216344	0.887565146107739
Xl.12270	0.88	33	6.42612068974384	24	5.31478779469614	55	8.25789253033327	31	6.46530109607962	129	57	0.782923860092751	0.8270600648971	NA	47	1.46581880579859	24	0.852161043942046	34	1.59315089062898	49	1.41899449489444	81	73	1.08686754756228	1.66517174773709	1.37601964764968
Xl.12272	1.018	18	3.02999796765918	31	5.93432428942824	30	3.89370178247541	33	5.94943734806237	71	49	1.52796430760037	1.95852418145772	NA	28	0.761464314700567	8	0.247690594095709	24	0.980614539249968	28	0.707052650517241	52	36	1.28780104375026	2.85458013897787	2.07119059136407
Xl.12275	0.753	NA	0	NA	0	NA	0	NA	0	NA	NA	NA	NA	NA	0	0	0	0	1	0.0540440937275801	0	0	1	0	Inf	NA	NA
Xl.1228	3.325	1543	79.522840896439	685	40.1472942687072	1714	68.1096074441683	604	33.3391883442953	2926	2228	0.489493180115956	0.504852364630562	O15105	65	0.560295338882143	36	0.353292288138278	54	0.699347416921729	96	0.768381827789392	119	132	1.24817639625026	2.174918201126	1.71154729868813
Xl.12282	1.898	68.2	6.1575192278262	23	2.36150564112772	98.2	6.83603832648031	32	3.09430774101095	180.2	91.2	0.452646341818292	0.383515755899865	Q9NPD8	190	2.82316850584625	75	1.26873951676622	18	0.401838243782868	28	0.386316653450373	208	103	0.142335904835555	0.304488548157641	0.223412226496598
Xl.12283	1.82	NA	0	1	0.107074479380325	NA	0	NA	0	NA	NA	NA	Inf	Q14117	0	0	0	0	0	0	1	0.0143649219234373	0	1	NA	Inf	NA
Xl.12285	0.709	4	0.966788256096863	29	7.9709323296101	5	0.931779128951568	5	1.29429568327723	16	33	1.38905846145488	8.24475502194297	NA	18	0.68531788323051	23	0.99695464123523	15	0.858037721843722	34	1.20198950587931	33	57	1.25202879253498	1.20566117671115	1.22884498462306
Xl.12291	0.892	2	0.384222462764953	18.3333333333333	4.00528975559437	6	0.88874179698654	22	4.52655248156016	29	20.3333333333333	5.0932143586679	10.4244029013072	NA	0	0	0	0	0	0	0	0	0	0	NA	NA	NA
Xl.12292	0.821	NA	0	NA	0	NA	0	NA	0	NA	NA	NA	NA	NA	0	0	0	0	0	0	3	0.0926953247840424	0	3	NA	Inf	NA
Xl.12295	0.614	NA	0	NA	0	NA	0	NA	0	NA	NA	NA	NA	NA	0	0	0	0	0	0	0	0	0	0	NA	NA	NA
Xl.12296	0.703	7	1.70631938656072	17	4.71249557898615	14	2.63124882901088	24	6.26564305736712	49	24	2.3812430767798	2.7617898595671	NA	8	0.303403633800485	6	0.259065776618863	18	1.02564923025045	33	1.16210917526799	26	39	3.38047773984443	4.48576878982237	3.9331232648334
Xl.123	3.515	36	1.75507136903388	51	2.82749734739169	100	3.75892689858698	47	2.45404353080212	178	87	0.652857476883794	1.61104408474748	Q02078	65	0.533025020290397	9	0.0840242707663136	29	0.357295707762617	18	0.137059436869496	94	27	0.670316953541804	1.6311886508445	1.15075280219315
Xl.12302	0.881	7	1.36156927213642	5	1.10599064967192	12	1.79967691920997	7	1.45824959729964	31	12	0.81028410251535	0.812291135166795	Q13233	22	0.685398803986589	25	0.886724430244336	25	1.17018959585488	52	1.50427142012276	47	77	1.70731198982042	1.69643619687828	1.70187409334935
Xl.12305	1.06	153	24.7345022775046	134	24.6352113502582	244	30.4139739985104	162	28.0490969037465	542	287	0.922243732605291	0.995985731746998	Q8IW45	331	8.66403615570239	149	4.44024091571886	126	4.9551678436475	158	3.84017970812176	457	307	0.571923726378516	0.864858412192719	0.718391069285617
Xl.12307	0.731	24	5.62615217706711	23	6.1315153308624	6	1.08448383435293	11	2.76175431843479	26	47	2.54660717933396	1.08982393968212	NA	10	0.370624223969303	9	0.379755711744085	2	0.11136772790892	3	0.103242201181721	12	12	0.300486910208395	0.27186477514075	0.286175842674572
Xl.12308	0.624	10	2.74620542296745	9	2.81070508373354	NA	0	NA	0	NA	19	NA	1.02348683031016	NA	0	0	47	2.29340125008282	0	0	54	2.14906792459846	0	101	NA	0.937065820697905	NA
Xl.12309	0.945	2	0.362673478080781	9	1.8559576425923	6	0.838897018954491	2	0.388425667489337	13	11	0.463019487151627	5.1174341515508	NA	108	3.12245426087274	43	1.41536609944681	63	2.73658184659033	106	2.84564286662807	171	149	0.876420154774483	2.01053484871531	1.4434775017449
Xl.1231	3.634	3884	183.152102432325	3921.5	210.292922129802	4995.5	181.628187717247	4238.5	214.060728001185	14717	7805.5	1.17856556678542	1.1481873226517	P52732	38711	305.811435145617	36525	328.501652768618	37856	449.313653436617	76322	559.849471064918	76567	112847	1.46925066167872	1.70425161135871	1.58675113651872
Xl.12311	0.681	NA	0	NA	0	1	0.194018033018109	NA	0	NA	NA	0	NA	NA	0	0	0	0	0	0	0	0	0	0	NA	NA	NA
Xl.12313	1.343	143	18.2464186375452	61	8.85138399166322	203	19.9714333123771	69	9.42937291460991	376	204	0.47214302384427	0.485102538064645	O75368	221	4.56261909973928	154	3.61968405871627	40	1.24073060247825	80	1.53360715745993	261	234	0.271933855392213	0.423685363855714	0.347809609623963
Xl.12314	0.658	17.5	4.55753240407364	14.5	4.29437007727474	19	3.81519654896856	15	4.1838403014144	71	32	1.09662510114859	0.942257716793483	NA	56	2.28333388385872	67	3.11017052314963	36	2.2053598191477	93	3.52100419357021	92	160	0.965850782812697	1.13209361588462	1.04897219934866
Xl.12315	1.644	429	44.7170442157357	341	40.4212672706919	595	47.8194263313703	416	46.4409666677032	1444	770	0.971173647000386	0.903934237595871	O14717	1932	32.9297899163125	1689	32.7747578252187	736	18.8475634776463	1247	19.7356071075625	2668	2936	0.572356019444562	0.602158747070187	0.587257383257375
Xl.12316	2.319	1206	89.1177410013634	610	51.2609258335649	1531.5	87.2580416400545	771.5	61.0583290927732	2998.5	1816	0.699744435528854	0.575204502016952	Q9BX46	885	10.8329824061107	190	2.64780727988952	272	5.00229423696449	168	1.9094849868666	1157	358	0.461765195348493	0.721157087741776	0.591461141545134
Xl.1232	4.703	3644.65714285714	132.800378043728	3947.0175074925	163.550333274509	4841.96237373736	136.030295277875	4139.62463924964	161.545817367082	13976.9462121212	7591.67465034964	1.18757234950557	1.23155020854425	O95239	25928	159.253090285966	19396	135.631020600268	26578	245.265639497103	54226	309.263466485962	52506	73622	1.54009971835829	2.28018240309069	1.91014106072449
Xl.12324	0.596	1	0.287522178512029	2.25	0.735687907822872	3	0.665065170228183	NA	0	NA	3.25	0	2.5587170757754	NA	4	0.178215052376728	3	0.152171614989651	5	0.33469556525819	2	0.0827402037839324	9	5	1.87804318880247	0.543729550281499	1.21088636954199
Xl.12325	1.861	19	1.74954387397647	36	3.76975813487314	34	2.41391377565895	19	1.87377293384499	76	55	0.776238551989492	2.15470911644245	Q8IX04	18	0.2695070327311	8	0.136368978771795	7	0.157467596892668	4	0.0556108826249515	25	12	0.584280103182988	0.407797162711124	0.496038632947056
Xl.12327	6.778	1.5	0.037923403303298	16	0.460019008491453	607.5	11.842241869997	428.5	11.6026981853516	1617	17.5	0.9797720999727	12.1302142851575	Q99814	4	0.0171065652026094	2	0.009737799432355	6	0.038552241915079	5	0.0198552348978219	10	7	2.25365182656296	2.03898581355563	2.14631882005929
Xl.12328	1.951	NA	0	6	0.599309746198437	NA	0	NA	0	NA	NA	NA	Inf	Q8WU67	0	0	0	0	0	0	0	0	0	0	NA	NA	NA
Xl.12331	0.693	4	0.989109485674857	8	2.24964562738461	6	1.14395048039249	4	1.05934272951637	17	12	0.926038974303249	2.27441517846703	NA	1	0.0389327704063371	2	0.0886488912467378	0	0	3	0.10845229898372	1	5	0	1.22339148813337	0.611695744066686
Xl.12335	0.652	141	37.0586101126332	156	46.6266659289293	203	41.1374768995743	165	46.445760892082	509	297	1.12903766571456	1.25818712000303	NA	383	15.7257311658504	277	12.9485114741848	338	20.850877449771	785	29.9284295941979	721	1062	1.32590829830859	2.31134131933741	1.818624808823
Xl.1234	2.536	575.592857142857	38.8941027145582	384.049999999999	29.511812274032	623.566666666668	32.4879906550883	425.899999999999	30.8225186781555	1368.78333333333	959.642857142856	0.948735765328966	0.7587734441547	P01116	1898	21.3026347121419	1237	15.806467245325	752	12.6809127732616	1226	12.7770260938225	2650	2463	0.595274384817472	0.808341667718414	0.701808026267943
Xl.12340	1.913	191	17.1094483602171	92	9.37195547696897	308	21.2728146311983	140	13.4314468920124	601	283	0.63139020975222	0.547764912091535	Q96EY5	258	3.75552385199639	71	1.17662256025927	59	1.29032286340153	49	0.662291372989461	317	120	0.343579994230528	0.562874956981553	0.45322747560604
Xl.12342	1.761	NA	0	1	0.110661869660529	1	0.0750291200938855	NA	0	NA	NA	0	Inf	Q6ZUK4	1	0.0159675251176317	0	0	0	0	0	0	1	0	0	NA	NA
Xl.12346	2.251	299	22.762151177058	185	16.015982766484	320	18.7829452489144	158	12.8822382080926	625	484	0.685847615343347	0.703623424776588	O95747	3426	42.254061663155	4751	66.7104910353131	3730	69.1170983286315	4915	56.2868344239593	7156	9666	1.63575040145551	0.843747865596791	1.23974913352615
Xl.12347	0.95	97	17.4970865096183	82	16.8208371607576	186	25.8689349160756	116	22.4101166685164	490	179	0.866294524348206	0.961350745537609	NA	526	15.2225210631798	608	20.0323741293912	285	12.3919959235673	611	16.4189072304465	811	1219	0.814056743435293	0.819618639527949	0.816837691481621
Xl.1235	1.14	74.7666666666668	11.2388216039731	54.0000000000001	9.23094722236699	67.0666666666667	7.77304316773359	46.6833333333334	7.51565335111524	147.666666666667	128.766666666667	0.96688686643517	0.821344759054072	P01116	687	16.7836253263939	507	14.1014899417326	282	10.3507950511748	543	12.3177409878235	969	1050	0.616719859379675	0.873506348529159	0.745113103954417
Xl.12351	0.72	NA	0	1	0.270660489544711	NA	0	NA	0	NA	NA	NA	Inf	NA	0	0	0	0	0	0	0	0	0	0	NA	NA	NA
Xl.12354	3.406	28	1.40874049178178	41	2.34583019711094	51	1.97840290803052	27	1.45488562918239	99	69	0.735383891358466	1.66519682709193	Q14527	27	0.227193500324696	41	0.392775146306047	19	0.240204589945918	75	0.585997281391657	46	116	1.05726875814065	1.49194083918704	1.27460479866384
Xl.12355	3.061	269	15.0593615641171	246	15.661347895511	561.000000000001	24.2152379458581	312.999999999999	18.766822289829	1209	515	0.775000531970365	1.03997422658529	Q53H12	491	4.58272546098127	1367	14.5257600849603	142	1.99125213852048	517	4.48058881955442	633	1884	0.434512640016211	0.308458131853185	0.371485385934698
Xl.12356	1.833	18	1.68278119535027	1	0.106315085909543	NA	0	1	0.100126092683422	NA	19	Inf	0.063178199401862	O75128	1	0.0153649769999852	0	0	0	0	1	0.0142670477174601	1	1	0	Inf	Inf
Xl.12359	0.795	NA	0	4	0.980505924388386	2	0.332393158453666	1	0.230856764639889	4	NA	0.694529230727441	Inf	NA	0	0	5	0.194955067490635	1	0.0514555331635254	7	0.222605945460743	1	12	Inf	1.14183205559115	Inf
Xl.1236	1.76	919	89.4788623314331	779.833333333333	86.3468475395251	1091.5	81.9408154259887	969.333333333333	101.081159072041	2878.66666666667	1698.83333333333	1.23358741973151	0.96499715452006	P05455	4049	64.9709944682923	9538	174.243689903578	1239	29.8702327228815	5500	81.9476730963469	5288	15038	0.459747198997532	0.470304968528241	0.465026083762886
Xl.12361	3.068	NA	0	6	0.381112553726581	2	0.0861318647231632	2	0.119642195494597	5	NA	1.38905846145488	Inf	Q9NZU0	0	0	2	0.0213403500987192	0	0	7	0.0609177395506382	0	9	NA	2.85458013897787	NA
Xl.12364	0.688	NA	0	NA	0	NA	0	1	0.26676036030336	NA	NA	Inf	NA	NA	0	0	0	0	1	0.0588849416951574	0	0	1	0	Inf	NA	NA
Xl.12367	0.867	122	24.113394053018	27	6.06878883131393	147	22.4020337155062	40	8.46741074457725	228	149	0.377975091552348	0.251677089420532	NA	19	0.597010874816147	35	1.25205869711028	22	1.03859657077761	65	1.89646222713762	41	100	1.73966105910123	1.51467517578418	1.6271681174427
Xl.12368	0.211	NA	0	1	0.923580817403753	NA	0	NA	0	NA	NA	NA	Inf	NA	0	0	0	0	0	0	0	0	0	0	NA	NA	NA
Xl.12369	0.592	NA	0	NA	0	NA	0	NA	0	NA	NA	NA	NA	NA	0	0	0	0	0	0	2	0.0835016167021895	0	2	NA	Inf	NA
Xl.1237	2.111	29	2.35411337442061	48.5	4.47724504732416	29	1.81509338421347	16	1.39104597168138	60.5	77.5	0.766377082182005	1.90188165785605	P02545	19	0.256568929619284	3	0.0461211067080564	7	0.14201821958353	1	0.0125387043044283	26	4	0.553528518804935	0.27186477514075	0.412696646972843
Xl.12372	0.638	NA	0	NA	0	NA	0	NA	0	NA	NA	NA	NA	NA	0	0	0	0	0	0	0	0	0	0	NA	NA	NA
Xl.12373	0.582	NA	0	1	0.334837719024385	NA	0	NA	0	NA	NA	NA	Inf	NA	1	0.0376817173727144	0	0	0	0	0	0	1	0	0	NA	NA
Xl.12374	4.803	2431.5	86.7519603420759	2518	102.164614017276	3303	90.862607629201	2747.5	104.986836117892	7637.5	4949.5	1.15544599541244	1.17766346275549	Q9P281	578	3.46662548998194	703	4.80023408566713	869	7.83058893640603	2740	15.2592029670752	1447	3443	2.25885056203369	3.17884559268415	2.71884807735892
Xl.12376	0.608	2	0.563694797345951	5	1.60259500388316	1	0.21731296132456	NA	0	NA	7	0	2.84301897308379	NA	1	0.0438211900089265	5	0.249449234337794	4	0.263353879748746	10	0.406898760013659	5	15	6.00973820416789	1.6311886508445	3.8204634275062
Xl.12377	0.793	NA	0	NA	0	NA	0	NA	0	NA	NA	NA	NA	NA	0	0	0	0	0	0	0	0	0	0	NA	NA	NA
Xl.12378	1.56	2	0.219696433837396	266	33.2287801010276	3.5	0.296437167755553	6.5	0.764713032869632	13	268	2.57967999984478	151.248609368058	Q99576	18	0.322749094854736	0	0	10	0.269394106348488	1	0.0166492520152378	28	1	0.834685861689985	Inf	Inf
Xl.12379	0.754	NA	0	NA	0	NA	0	NA	0	NA	NA	NA	NA	NA	0	0	1	0.0410028348334113	1	0.0541104869631176	0	0	1	1	Inf	0	Inf
Xl.1238	2.713	1735	109.589083638831	1298.5	93.2716199355478	2053.83333333333	100.024091068973	1386.66666666667	93.8063020047968	5015.66666666667	3033.5	0.93783708506895	0.851103201509923	P02545	7596	80.2765656009092	10557	127.020071684127	4135	65.6560731666503	12261	120.318364490875	11731	22818	0.817873468741252	0.947238990622539	0.882556229681896
Xl.12380	1.843	118	10.971709045249	67	7.08446121304224	129.5	9.28396816215438	38.5	3.83393837423516	201	185	0.412963326378478	0.64570261422581	Q9UL16	7	0.106273761166133	0	0	6	0.136859460553012	6	0.0845826837231914	13	6	1.28780104375026	Inf	Inf
Xl.12384	0.791	77	16.6813752418129	86	21.1874810526024	130	21.7148122162999	109	25.2906358279009	313	163	1.16467209460448	1.27012795680626	Q9Y4B6	26	0.895682466527929	8	0.31376082307306	33	1.70800928414015	37	1.18354465412669	59	45	1.90693616093789	3.77212375507792	2.83952995800791
Xl.12385	0.713	2	0.480682239532031	16	4.3730839264447	12	2.22372421574192	7	1.80184838039409	25	18	0.810284102515349	9.09766071386811	NA	1	0.0378275820851249	3	0.129198609887988	2	0.113666932614136	8	0.280996408205562	3	11	3.00486910208395	2.17491820112599	2.58989365160497
Xl.12386	0.63	NA	0	1	0.309326273765384	NA	0	NA	0	NA	NA	NA	Inf	NA	0	0	0	0	0	0	0	0	0	0	NA	NA	NA
Xl.12387	0.591	NA	0	NA	0	NA	0	NA	0	NA	NA	NA	NA	NA	0	0	0	0	0	0	0	0	0	0	NA	NA	NA
Xl.12388	0.904	2	0.379122164586657	NA	0	NA	0	NA	0	NA	NA	NA	0	NA	1	0.0303168315573649	1	0.0345153128794176	0	0	0	0	1	1	0	0	0
Xl.12390	0.94	11	2.0053142577924	20	4.14628835047217	12	1.68671847428084	7	1.36672116512871	26	31	0.810284102515349	2.06765016224276	NA	1	0.0292578603951815	2	0.0666193763560814	12	0.527496244167398	6	0.163003155957568	13	8	18.0292146125036	2.44678297626676	10.2379987943852
Xl.12396	0.845	8	1.62237366526077	6	1.38373173353036	7	1.09453723478973	9	1.95476940946557	19	14	1.78593230758486	0.852905691925138	NA	2	0.0647875715270096	2	0.0737597957003244	1	0.0486695429701412	7	0.210553247861212	3	9	0.751217275520987	2.85458013897788	1.80289870724943
Xl.12397	0.857	10	1.99957080972193	5	1.13696355001279	23	3.54597952294357	9	1.92739807584411	40	15	0.543544615351909	0.568603794616757	NA	78	2.49365031302705	26	0.946329330877117	40	1.92130584026075	42	1.24678749824033	118	68	0.7704792569446	1.3174985256821	1.04398889131335
Xl.12398	0.676	NA	0	NA	0	NA	0	NA	0	NA	NA	NA	NA	NA	0	0	0	0	0	0	0	0	0	0	NA	NA	NA
Xl.124	2.097	1884.5	153.998085389569	1687	156.773989995511	1737.5	109.475160869463	1161	101.611654496325	4570	3571.5	0.92817086258942	1.01802557868768	O14965	21094	284.845526388904	14358	220.735616704758	8055	163.422394106477	11750	147.329775577032	29149	26108	0.573722874212719	0.667449040514794	0.620585957363757
Xl.12402	1.034	23.5	3.89461859984475	5.5	1.03657208761804	17	2.17228894414956	2	0.35499251042304	20.5	29	0.163418642524104	0.26615496769295	Q9NZR4	4	0.107091784898527	8	0.243845169347191	2	0.0804491988821511	9	0.223738578451346	6	17	0.751217275520988	0.917543616100031	0.834380445810509
Xl.12403	1.339	32	4.09531216473593	23	3.34737692820046	76	7.49932585278958	46	6.30502754509391	202	55	0.840745910880587	0.817367954761588	A4D1E9	204	4.18512297246904	27	0.630623025870338	71	2.18842651052934	47	0.895319643884498	275	74	0.522906142764609	1.41973827017947	0.97132220647204
Xl.12407	0.731	NA	0	1	0.266587623080974	NA	0	NA	0	NA	NA	NA	Inf	Q9H2V7	0	0	0	0	0	0	0	0	0	0	NA	NA	NA
Xl.12408	0.702	NA	0	NA	0	NA	0	NA	0	NA	NA	NA	NA	NA	0	0	0	0	0	0	0	0	0	0	NA	NA	NA
Xl.1241	1.98	277	23.9735411590443	381	37.4987805514672	389	25.9581429842395	525	48.6635566371584	1403	658	1.874693296308	1.56417361551614	Q9BT81	625	8.98173287866784	211	3.45215730096947	343	7.40576283386097	236	3.14915705029395	968	447	0.824536081611835	0.912228724168963	0.868382402890399
Xl.12410	0.7	4	0.979218390818108	12	3.34072375666615	20	3.77503658529521	14	3.67062255777424	50	16	0.972340923018418	3.41162276770055	NA	21	0.808993296235754	14	0.614018798635421	9	0.520911205639684	29	1.03735122772996	30	43	0.64390052187513	1.68944538837466	1.16667295512489
Xl.12411	0.669	NA	0	NA	0	NA	0	NA	0	NA	NA	NA	NA	NA	0	0	0	0	0	0	0	0	0	0	NA	NA	NA
Xl.12412	0.775	NA	0	2	0.50290465154114	2	0.340971046413761	NA	0	NA	NA	0	Inf	Q16513	1	0.0350674355454209	0	0	1	0.0526865267798777	2	0.0651232704423775	2	2	1.50243455104197	Inf	Inf
Xl.12414	0.924	83	15.393016370815	64	13.4978737643077	102	14.5853686250042	34	6.75330990066688	182	147	0.463019487151627	0.876882960372831	Q9H0J9	59	1.75779084435197	49	1.66203157537139	22	0.984766870462917	32	0.885252912029716	81	81	0.560229832591922	0.532633028847181	0.546431430719552
Xl.12416	1.355	608	76.8921304671932	423.5	60.907598872305	788	76.8380140387025	498	67.4527687738587	1696.5	1031.5	0.877856743406765	0.792117457303278	Q15649	1333	27.3277827710423	1132	26.4209651409631	217	6.68389384349033	710	13.5155833579642	1550	1842	0.244582368774274	0.511547677605828	0.378065023190051
Xl.12417	0.799	NA	0	NA	0	NA	0	NA	0	NA	NA	NA	NA	NA	0	0	0	0	0	0	0	0	0	0	NA	NA	NA
Xl.12418	1.054	65	10.567940413241	47	8.68989655236529	113	14.165341266454	60	10.44769228968	210	112	0.737553165374276	0.822288564522692	NA	19	0.50001000556864	12	0.359529345289732	35	1.38384898885029	46	1.12404869305748	54	58	2.76764259402469	3.12644491411862	2.94704375407165
Xl.1242	1.698	6	0.605523739905191	396.5	45.5053925531355	19	1.47844483464153	11.5	1.24299644918739	37.5	402.5	0.840745910880586	75.1504681885147	P05089	13	0.214832519451879	2	0.0376283061492636	4	0.0993143999728923	3	0.0460341494558857	17	5	0.462287554166761	1.22339148813337	0.842839521150067
Xl.12420	1.178	1	0.145469625121536	NA	0	NA	0	NA	0	NA	NA	NA	0	NA	1	0.0236613205132945	0	0	0	0	0	0	1	0	0	NA	NA
Xl.12422	0.861	NA	0	1	0.22633629787711	NA	0	NA	0	NA	NA	NA	Inf	NA	0	0	0	0	0	0	0	0	0	0	NA	NA	NA
Xl.12423	0.786	15	3.27029042735055	13	3.22313254724999	46	7.7325813006683	24	5.60400390499883	89	28	0.724726153802547	0.985579910669045	Q86VV4	10	0.346120143045712	43	1.69442883688201	4	0.208009144689387	47	1.51052157155956	14	90	0.600973820416789	0.891463564996412	0.7462186927066
Xl.12425	0.977	1.61666666666667	0.283559061483067	2.16666666666667	0.432170280132803	2.5	0.338091812910267	2.5	0.469629293471627	7.33333333333333	3.78333333333334	1.38905846145488	1.5240926453645	NA	5	0.141351861697068	1	0.0321854460505273	3	0.127423152520669	11	0.288752938759934	8	12	0.901460730625185	8.97153757964474	4.93649915513496
Xl.12428	0.777	2	0.441089365233382	2	0.501610173673595	11	1.87051362334447	5	1.18102398898785	18	4	0.63139020975222	1.13720758923351	NA	7	0.245178772773958	7	0.279132799140714	6	0.315741479483712	17	0.552886451330387	13	24	1.28780104375026	1.98072907602546	1.63426505988786
Xl.12429	2.226	160	12.3172124631209	81	7.09115891745172	249.5	14.8093023275339	128	10.5534520978235	454	241	0.712623178622143	0.575711342049464	P10588	70	0.891849773193406	38	0.551194996552402	52	0.99538839294865	90	1.06472726381671	122	128	1.11609423791689	1.93167077073692	1.52388250432691
Xl.1243	2.145	411	32.8346306571527	1124	102.116606516897	482.5	29.7207134425048	290.5	24.8558473900563	1134	1535	0.83631395451325	3.11002756763618	P28562	785	10.4368958054594	1266	19.1629956298714	363	7.25109973189838	1139	14.0613692989373	1148	2405	0.694756359271636	0.73377720115003	0.714266780210833
Xl.12430	0.617	NA	0	NA	0	NA	0	NA	0	NA	NA	NA	NA	NA	0	0	0	0	0	0	0	0	0	0	NA	NA	NA
Xl.12431	0.788	185.183333333333	40.2710812091053	146.583333333333	36.2506447545035	179.716666666667	30.1336227257474	152.2	35.4485249551547	540.033333333334	331.766666666666	1.1763778048786	0.900165668914477	NA	119	4.11397259174605	117	4.6049858300288	61	3.16839872602198	122	3.91630459844278	180	239	0.770155526164371	0.850448783773627	0.810302154968999
Xl.12434	0.707	6.75	1.63607033119362	4.53571428571429	1.25021191978018	2.11904761904762	0.396013974647894	0.476190476190476	0.123614957828997	3.48809523809524	11.2857142857143	0.312147968866266	0.764155364193952	NA	6	0.229332798821162	8	0.348123155717307	9	0.516836280954107	15	0.532363631908353	15	23	2.25365182656296	1.52923936016672	1.89144559336484
Xl.12435	0.585	76	22.2625719621895	57	18.9878743434443	105	23.7149734204443	55	17.2550633057763	208	133	0.727602051238269	0.852905691925133	NA	71	3.22207848952632	27	1.39498499066364	33	2.25002461424654	51	2.14906792459846	104	78	0.698314650484296	1.54056705913092	1.11944085480761
Xl.12439	0.577	4	1.1879599195367	1	0.337739259050592	3	0.68696506318197	2	0.636156422491202	8	5	0.926038974303255	0.284301897308378	Q86XX4	13	0.598293390121874	0	0	1	0.0691458969983952	1	0.0427339514048882	14	1	0.11557188854169	Inf	Inf
Xl.1244	0.951	1288	232.08814436425	712	145.900518780442	1812	251.748496571422	817.5	157.767294478467	3880.5	2000	0.626686143619959	0.628642704607345	Q9NY30	23395	678.394282129734	17911	591.298758265876	3975	173.177643068459	6929	186.565737778643	27370	24840	0.255275799974005	0.315518568524973	0.285397184249489
Xl.12441	0.607	NA	0	NA	0	NA	0	NA	0	NA	NA	NA	NA	NA	0	0	0	0	0	0	0	0	0	0	NA	NA	NA
Xl.12442	0.872	NA	0	NA	0	NA	0	NA	0	NA	NA	NA	NA	NA	0	0	0	0	0	0	0	0	0	0	NA	NA	NA
Xl.12446	0.752	53	12.0774608707952	41	10.6248638980849	136	23.8951783856452	42	10.2504087384653	253	94	0.428973936625773	0.879726625633467	NA	98	3.52515933664447	51	2.08857875493771	43	2.32389603028594	46	1.53642974732029	141	97	0.65923148668168	0.735634097439679	0.697432792060679
Xl.12449	0.811	2	0.422597332658863	1	0.240290446944749	4	0.651670927177964	2	0.45260450774035	7	3	0.694529230727442	0.568603794616756	NA	11	0.370241259788393	2	0.0766390529377653	1	0.0505693873570353	4	0.125012753363553	12	6	0.136584959185634	1.63118865084449	0.883886805015063
Xl.1245	2.51	122	8.3292082246879	98	7.60868690927283	218	11.4755096198416	83	6.06895761544346	404	220	0.52886170780163	0.913494620859707	Q16539	244	2.77470743688795	162	2.09734748790236	120	2.05023753551487	110	1.16150813612898	364	272	0.738902238217363	0.553798616027452	0.646350427122408
Xl.12450	0.706	NA	0	NA	0	NA	0	NA	0	NA	NA	NA	NA	NA	0	0	0	0	0	0	0	0	0	0	NA	NA	NA
Xl.12451	0.676	NA	0	NA	0	NA	0	NA	0	NA	NA	NA	NA	NA	0	0	0	0	0	0	0	0	0	0	NA	NA	NA
Xl.12452	0.52	NA	0	1	0.374760677831138	NA	0	NA	0	NA	NA	NA	Inf	NA	0	0	0	0	0	0	0	0	0	0	NA	NA	NA
Xl.12453	1.279	753	100.888587529364	478	72.8307381405064	890	91.9408832149693	514	73.7568410749006	1902	1231	0.802220279986302	0.721892732607727	Q9UHY8	3358	72.5456086937608	1816	44.6657144574684	1242	40.3132299144203	1786	35.8273008859366	4600	3602	0.555694970933332	0.802120850883334	0.678907910908333
Xl.12454	0.657	46	11.9980335556861	21	6.22889893746732	63	12.6696433342099	14	3.91086117266661	106	67	0.308679658101086	0.519159986389213	NA	57	2.33059056988897	43	2.00164745444779	5	0.307154368117	6	0.227795205396768	62	49	0.131792504477366	0.113803859361244	0.122798181919305
Xl.12459	2.644	3	0.194436329493006	1	0.0737048231740514	25	1.24930295466464	14	0.971798710454601	61.5	4	0.777872738414733	0.379069196411171	P35558	4	0.0431281737638423	5	0.0613760712659007	6	0.097195887579208	5	0.0500579754411802	10	10	2.25365182656296	0.81559432542225	1.53462307599261
Xl.12462	1.017	8	1.34798991853034	13	2.49103459403982	16	2.07868287882529	11	1.98509577854064	33	21	0.95497769225023	1.84796233250446	Q9UDY2	18	0.495023236479825	18	0.563577425871616	9	0.371870007027955	30	0.766084250794947	27	48	0.751217275520986	1.35932387570375	1.05527057561237
Xl.12464	1.239	5	0.691538411594709	7	1.10099182187679	16	1.70623122499218	12	1.77754119020544	35	12	1.04179384609116	1.59209062492692	O60663	69	1.55602304000158	17	0.436459406480573	44	1.4907855392854	13	0.272215270449138	113	30	0.958074206461548	0.623689778264074	0.790881992362811
Xl.12465	0.172	NA	0	NA	0	NA	0	NA	0	NA	NA	NA	NA	NA	0	0	0	0	0	0	0	0	0	0	NA	NA	NA
Xl.12466	0.606	101	28.5605363988615	205	65.9232479485137	189	41.2077013394848	205	62.0856125696137	471	306	1.50665071216006	2.30819362171159	NA	33	1.35685892261861	5	0.23405545269563	49	3.02699983591993	108	4.12331685953813	82	113	2.23088766669869	17.6168374291206	9.92386254790962
Xl.12468	3.591	213	10.1644014251587	159	8.62857500503439	406	14.9382539340142	300	15.332592137737	1087	372	1.02639787792233	0.848901439850372	O60566	358	2.87462685552394	339	3.09903266528089	149	1.79754711635406	559	4.16785363410211	507	898	0.625314938841491	1.34488857790866	0.985101758375077
Xl.12470	0.137	NA	0	NA	0	NA	0	NA	0	NA	NA	NA	NA	NA	0	0	0	0	0	0	0	0	0	0	NA	NA	NA
Xl.12472	0.856	138	27.6263132456277	736	167.556549789174	193	29.790154361763	826	177.098962191678	1217	874	5.94488232726288	6.06510714257873	NA	281	8.98353510205898	110	4.00370101524934	819	39.3387370793389	758	22.5015458015754	1100	868	4.37898184093728	5.62018635154605	4.99958409624166
Xl.12473	1.907	21.5	1.93199223673473	269	27.4890003225063	37.5	2.59818328169898	16	1.53985214799129	62	290.5	0.592664943554084	14.2283182094798	Q9NR45	29	0.428947985551556	10	0.168397111777986	6	0.133337849812243	14	0.19228122029707	35	24	0.310848527801786	1.14183205559115	0.726340291696467
Xl.12476	0.179	NA	0	NA	0	NA	0	NA	0	NA	NA	NA	NA	NA	0	0	0	0	0	0	0	0	0	0	NA	NA	NA
Xl.12478	0.695	NA	0	NA	0	NA	0	NA	0	NA	NA	NA	NA	NA	0	0	0	0	0	0	0	0	0	0	NA	NA	NA
Xl.12479	0.705	NA	0	1	0.276419223364811	NA	0	NA	0	NA	NA	NA	Inf	NA	0	0	0	0	0	0	0	0	0	0	NA	NA	NA
Xl.12480	2.726	1204	75.6864691655816	858	61.3364724949158	1586	76.8717097761324	962	64.7677714706312	3691	2062	0.842543656948043	0.810402086015244	Q9H2D6	3659	38.2965441657768	2440	29.0746841959044	1264	19.8764953925041	2270	22.0610019250104	4923	4710	0.51901537920663	0.758770130618238	0.638892754912434
Xl.12481	1.041	41	6.74917574843413	35	6.55201185065006	56	7.10765773984496	35	6.17059507791058	131	76	0.868161538409302	0.970786966418853	Q9UBC1	30	0.952861628904827	44	1.59106991591924	11	0.524924485663874	21	0.619341352051126	41	65	0.55089266871539	0.389260928042437	0.470076798378914
Xl.12483	2.49	NA	0	NA	0	0.5	0.0265313816235607	0.5	0.0368536401382955	1	NA	1.38905846145488	NA	P57058	0	0	0	0	0	0	1	0.0106375643004743	0	1	NA	Inf	NA
Xl.12484	0.953	46	8.27146699484341	14	2.86280979497449	50	6.93212384498071	22	4.23681512439838	91	60	0.611185723040147	0.346106657592809	NA	84	2.64793074595875	78	2.79930321423973	23	1.0893081042188	62	1.81476846966092	107	140	0.411380888975776	0.648292925335635	0.529836907155705
Xl.12486	3.018	2	0.113560780909986	NA	0	4	0.175117667972607	4	0.243248678447597	10	NA	1.38905846145489	0	P20849	12	0.113336505602984	0	0	1	0.0141900568260238	3	0.0263094655717594	13	3	0.125202879253498	Inf	Inf
Xl.12487	0.714	NA	0	NA	0	NA	0	NA	0	NA	NA	NA	NA	NA	0	0	0	0	0	0	0	0	0	0	NA	NA	NA
Xl.12488	0.803	NA	0	4	0.970737496748153	2	0.329081645044414	1	0.228556821779218	4	NA	0.694529230727442	Inf	NA	0	0	1	0.0386747480352222	1	0.051038164991863	2	0.0630858100693251	1	3	Inf	1.6311886508445	Inf
Xl.12489	2.89	806.5	47.821604025637	377	25.4214821045039	1092	49.9245322802709	501.5	31.8480486630412	2013.5	1183.5	0.637923826391597	0.531589908420377	Q9NQX3	1851	18.301724178976	1500	16.8851471607404	930	13.8154201824011	1968	18.0681164331839	2781	3468	0.754869871674248	1.07005975495399	0.912464813314118
Xl.1249	1.461	NA	0	NA	0	NA	0	NA	0	NA	NA	NA	NA	P15172	0	0	0	0	0	0	0	0	0	0	NA	NA	NA
Xl.12491	0.933	NA	0	NA	0	NA	0	NA	0	NA	NA	NA	NA	NA	0	0	0	0	0	0	0	0	0	0	NA	NA	NA
Xl.12492	1.248	422	57.9449344246132	188	29.3562530967725	564	59.7109152193329	199	29.2649795271263	1171	610	0.490111052889222	0.506623286198817	Q96J42	358	9.50657848688217	223	6.74177226868703	237	9.45551351807131	423	10.4299872644914	595	646	0.99462845976801	1.54706905674265	1.27084875825533
Xl.12496	0.649	1	0.264041938972525	2	0.600540993750976	7	1.42509085269234	2	0.56558128779264	16	3	0.396873846129965	2.27441517846703	NA	5	0.205873427780701	15	0.703152546792067	8	0.494898161662671	26	0.99404452692101	13	41	2.40389528166716	1.4136968307319	1.90879605619953
Xl.12498	1.136	2	0.301695807030227	4	0.686181522789408	2	0.232616690995303	2	0.323118182902662	4	6	1.38905846145489	2.27441517846703	NA	7	0.171584141146992	0	0	1	0.0368277060100148	8	0.182083792942567	8	8	0.214633507291711	Inf	Inf
Xl.125	1.748	315	30.8806715067782	193	21.5165798782226	410	30.9907179628068	267	28.0336448205298	1278	508	0.904581973679154	0.696765284831963	Q96S66	1394	22.6034448593278	1382	25.512199690363	1214	29.5750922428125	2412	36.3154442656704	2608	3794	1.30843295908534	1.42345406144607	1.3659435102657
Xl.1250	2.355	475	34.5637064699598	263	21.76317210199	601	33.7188511981676	267	20.8079877478922	1143	738	0.617102511162153	0.629653886249293	P52907	458	5.50282797586684	146	1.99710692743522	67	1.20945808934201	78	0.870196356353801	525	224	0.219788460523607	0.435728475225585	0.327758467874596
Xl.12504	1.832	278.5	26.0505765952498	116.5	12.3924682658353	402	28.9927755213447	129.5	12.9734066930066	631	395	0.447470325269669	0.475708022067159	Q9NW68	110	1.69014746999838	150	2.62392354987396	55	1.26966797764087	255	3.63809716795231	165	405	0.751217275520986	1.38651035321782	1.0688638143694
Xl.1251	1.35	29	3.68113580251993	11	1.58787487199564	23	2.25104033419455	6	0.815693901727608	44	40	0.362363076901273	0.431354602812712	P54710	18615	349.823295768472	27111	580.041714171315	21517	607.523341833408	28307	493.948567987419	40132	55418	1.73665776173892	0.851574215990837	1.29411598886488
Xl.12510	0.818	0.5	0.104745243516607	NA	0	1	0.161523570275467	NA	0	NA	NA	0	0	NA	0	0	0	0	0	0	0	0	0	0	NA	NA	NA
Xl.12517	0.882	210	40.8007662840879	108	23.8623125476153	310	46.438942120695	149	31.0046916728096	578.5	318	0.667644228247669	0.584849617320092	NA	18	0.560185530878443	12	0.425175892412698	24	1.12218946211408	22	0.635746916123252	42	34	2.00324606805596	1.49525626327412	1.74925116566504
Xl.12518	1.302	42	5.52784575461835	151	22.6007745186643	79	8.01687876984735	96	13.5322490609188	248	193	1.68796977594517	4.0885320470062	NA	29	0.624210651514819	17	0.41659121029717	55	1.77865381889778	78	1.55894207746202	84	95	2.84944483818305	3.74213866958443	3.29579175388374
Xl.12520	0.84	481	98.1258429132313	1780	412.950575476787	643	101.139521847701	1608	351.331016244105	2504	2261	3.47372629240971	4.20837735724668	Q6UB99	56	1.82210550776296	23	0.852003411488486	198	9.67935117072097	181	5.46847546629233	254	204	5.31217930546982	6.41837273484466	5.86527602015724
Xl.12521	0.932	2	0.367732228311521	3	0.62728182126242	NA	0	NA	0	NA	5	NA	1.70581138385027	NA	5	0.147763992520019	0	0	0	0	1	0.0274410554888244	5	1	0	Inf	Inf
Xl.12522	0.933	11	2.02035948802236	8	1.67095864927924	28	3.96520455904534	11	2.16381822805555	45	19	0.545701538428703	0.827060064897098	NA	16	0.472368598041842	3	0.100834766025368	11	0.487920745486158	10	0.274134209918568	27	13	1.03292375384136	2.7186477514075	1.87578575262443
Xl.12523	0.261	NA	0	NA	0	NA	0	NA	0	NA	NA	NA	NA	NA	0	0	0	0	0	0	0	0	0	0	NA	NA	NA
Xl.12525	1.156	465	68.930706360574	478	80.5800294824461	445	50.8617602214298	423	67.1571514679283	1254	943	1.3203859083043	1.16900048957768	P62952	2634	62.5257770764938	3228	87.2378305956217	3099	110.524985316877	8299	182.92425339736	5733	11527	1.76767071893663	2.09684551012368	1.93225811453016
Xl.12527	0.983	15	2.6149016031511	497	98.5281277504368	19	2.55381417011324	405	75.6155715106086	430	512	29.6088777310119	37.6794781232705	NA	2	0.0562154863201761	0	0	5	0.21115022237765	19	0.495885919322495	7	19	3.75608637760493	Inf	Inf
Xl.12530	0.838	67	13.7008778428906	18	4.18587105548861	87	13.7171675444199	37	8.1034030213393	204	85	0.590749000848629	0.305518456809004	NA	184	6.00023715833016	49	1.81917582888258	127	6.22228467327383	80	2.42238282935829	311	129	1.03700645642571	1.33158257211796	1.18429451427184
Xl.12531	0.563	1	0.304375165884847	3	1.03841324585537	3	0.704047675765536	2	0.651975587526507	5	4	0.926038974303254	3.41162276770053	NA	2	0.0941135669854633	1	0.0535735273746337	1	0.0706997373803816	2	0.0873885298392096	3	3	0.751217275520986	1.6311886508445	1.19120296318274
Xl.12532	1.419	5	0.603816837185232	42	5.7679867539338	15	1.39668372606059	11	1.42272192161792	29	47	1.01864287173358	9.55254374956153	Q99638	6	0.116566107816985	1	0.0221181627265718	0	0	7	0.126276136059905	6	8	0	5.70916027795574	2.85458013897787
Xl.12533	2.565	897	59.9270202334006	630.5	47.9021582197727	950.5	48.961415049243	714.5	51.123973051261	3147	1527.5	1.04416861726408	0.799341566345296	Q9GZU1	4367	48.3842080493004	3784	47.7308948548139	2731	45.4608663172968	4349	44.7416557514475	7098	8133	0.939580663818556	0.937373076443277	0.938476870130917
Xl.12535	0.735	3	0.69944170772722	24	6.36328334603075	4	0.719054587675278	1	0.249702214814574	6	27	0.34726461536372	9.09766071386811	NA	2	0.0737518895999291	0	0	4	0.221614774279133	2	0.0684818290438082	6	2	3.00486910208394	Inf	Inf
Xl.12538	0.531	45	14.5223066434889	47	17.2488718760697	77	19.1595547973081	40	13.8253203682645	162	92	0.72158881114539	1.187750148755	NA	17	0.581538382697224	23	0.895746877189179	9	0.462559425311318	10	0.317637421760954	26	33	0.795406527022221	0.354606228444456	0.575006377733338
Xl.12542	0.279	NA	0	1	0.698478682696028	NA	0	NA	0	NA	NA	NA	Inf	NA	5	0.427352421515624	0	0	0	0	0	0	5	0	0	NA	NA
Xl.12543	0.604	22	6.24170663021477	23	7.42075779281525	13	2.84377756011477	16	4.86175173215131	44	45	1.70961041409832	1.18889884328958	P55771	40	1.75810351520071	67	3.35264258792292	22	1.45278950605024	70	2.85683192375407	62	137	0.826339003073084	0.852113474321752	0.839226238697418
Xl.12544	2.108	140	11.3808589065672	48.5	4.48361683818847	90.5	5.67240435669951	39	3.395499994146	166.5	188.5	0.598599778969508	0.393961200555896	Q9UI08	21	0.28201736071251	14	0.214048697096452	3	0.0605303752468774	7	0.0872884513579461	24	21	0.21463350729171	0.407797162711125	0.311215335001418
Xl.12548	0.55	NA	0	1	0.354319186313076	2	0.480459201764845	2	0.667385919595316	4	NA	1.38905846145488	Inf	NA	1	0.048059632977003	3	0.164145774857689	0	0	15	0.669381812579847	1	18	0	4.07797162711125	2.03898581355563
Xl.12549	0.864	167	33.1222887403463	90	20.2995367158533	244	37.3134403222466	104	22.0917098384561	447	257	0.59205770488241	0.612866365455187	NA	195	6.18020901904271	69	2.48969213108473	35	1.66660299846402	44	1.2948618270013	230	113	0.26966773993061	0.520089135051868	0.394878437491239
Xl.1255	2.721	21	1.32253862045445	191.5	13.7150563390021	38	1.84520347609064	32	2.15839621184814	90	212.5	1.16973344122516	10.3702501589627	P22736	111	1.16301563576586	13	0.155072193783831	81	1.27509680036676	65	0.632380006404359	192	78	1.09637115886846	4.07797162711124	2.58717139298985
Xl.12550	1.726	209	20.7502390754185	118	13.3228940855844	299	22.8886198523258	153	16.2689817885127	581	327	0.710789112383268	0.64205978722275	Q9BQG2	262	4.26479208350062	185	3.42843803307241	129	3.15487273406393	203	3.06827872854942	391	388	0.739748309482499	0.894949448976847	0.817348879229673
Xl.12554	0.391	NA	0	0.5	0.249201473749606	0.5	0.168959437960783	NA	0	NA	NA	0	Inf	NA	0	0	0	0	0	0	0	0	0	0	NA	NA	NA
Xl.12557	1.045	NA	0	NA	0	NA	0	NA	0	NA	NA	NA	NA	Q92752	0	0	0	0	0	0	0	0	0	0	NA	NA	NA
Xl.12558	0.678	NA	0	NA	0	NA	0	1	0.270694878891905	NA	NA	Inf	NA	NA	0	0	0	0	0	0	0	0	0	0	NA	NA	NA
Xl.12559	0.733	1	0.233783381163941	NA	0	7	1.26177894051477	1	0.250383530543945	10	NA	0.198436923064983	0	NA	0	0	0	0	0	0	0	0	0	0	NA	NA	NA
Xl.12560	1.043	24	3.94316130530782	52	9.71575141759729	32	4.05373056139083	37	6.51069197687664	92	76	1.60609884605721	2.46394977667261	P21912	10	0.259436956778512	17	0.502121441083846	4	0.155914819072488	17	0.409527398020827	14	34	0.60097382041679	0.815594325422249	0.70828407291952
Xl.12561	1.231	10.5	1.46166839409283	10.5	1.66222039070513	8.5	0.912326063464926	0.5	0.0745455434153988	13	21	0.0817093212620519	1.13720758923351	O14770	8	0.181666157186502	0	0	3	0.102353066742009	3	0.063256840538142	11	3	0.563412956640743	Inf	Inf
Xl.12563	0.69	NA	0	1	0.28242833691622	NA	0	NA	0	NA	NA	NA	Inf	Q9UKU9	0	0	0	0	0	0	0	0	0	0	NA	NA	NA
Xl.12564	3.356	557.5	28.4669231985077	283	16.4331887215823	700	27.5591169069525	343	18.7578000196151	1530	840.5	0.680638646112893	0.57727309014006	O15033	1396	11.9212528569463	1258	12.2305257510723	578	7.41583199308219	1182	9.37251528315994	1974	2440	0.622068173712222	0.766321536287041	0.694194854999631
Xl.12565	1.343	450	57.4187999083589	497	72.1170138337151	384.5	37.8276655596502	345.5	47.2151933622859	1099	947	1.24816566562461	1.25598260410902	Q92535	713	14.606971467986	1005	23.4403837122074	266	8.18743471642354	697	13.2588430120929	979	1702	0.560515554806682	0.565641039621203	0.563078297213942
Xl.12568	0.775	6	1.3266829811084	3	0.75435697731171	3	0.511456569620641	3	0.710443075698239	9	9	1.38905846145488	0.568603794616759	NA	3	0.105328297422653	0	0	2	0.10549924883348	2	0.065201262383027	5	2	1.00162303402799	Inf	Inf
Xl.1257	0.959	81.3333333333333	14.5334116398795	87.3333333333333	17.7467482612841	85.6666666666667	11.8027299564583	35.6666666666667	6.82580141956627	158.166666666667	168.666666666667	0.5783239508781	1.22109995237369	P22392	409	12.4770008651743	293	10.1761270691345	7	0.320834083991513	11	0.311588759098909	416	304	0.0257140387708894	0.0306195821830879	0.0281668104769887
Xl.12570	0.591	10	2.89954684252401	27	8.90294402157222	39	8.7189931284737	34	10.558474362464	87	37	1.21097404331965	3.07046049093049	NA	3	0.135098507446875	2	0.102538579276181	1	0.0676588884607953	4	0.167259766789025	4	6	0.50081151701399	1.6311886508445	1.06600008392924
Xl.12571	0.722	5	1.18672588914937	2	0.539821474992221	7	1.28100271938688	NA	0	NA	7	0	0.454883035693405	NA	13	0.467050109690728	6	0.245414026135271	0	0	4	0.133438858063303	13	10	0	0.543729550281499	0.27186477514075
Xl.12572	1.192	417	59.9483742197579	274	44.795219276326	618.5	68.5571346310218	268.5	41.3406944950664	1166.5	691	0.603010827648563	0.747229926738569	O94782	1304	30.1724975968645	815	21.4693691056301	1098	38.1708272722964	1753	37.6632493368065	2402	2568	1.26508676153687	1.75427834658307	1.50968255405997
Xl.12574	0.805	NA	0	NA	0	NA	0	NA	0	NA	NA	NA	NA	NA	0	0	0	0	0	0	0	0	0	0	NA	NA	NA
Xl.12575	0.584	23	6.74889387507344	36	12.0128765222584	30	6.78730892904104	32	10.0565001582856	93	59	1.48166235888521	1.77997709619159	NA	14	0.637312524260257	7	0.362785951678226	15	1.02591466742184	19	0.803119586728823	29	26	1.60975130468783	2.21375602614611	1.91175366541697
Xl.12577	4.04	590.5	25.0470248666253	318.5	15.3633325401963	887.5	29.0252658244387	396	17.9896848128539	1991	909	0.619793972660431	0.613379537969304	Q7L211	1499	10.5943220341952	766	6.16351291867597	769	8.16570035736618	922	6.05068658037862	2268	1688	0.7707619544705	0.981694475247147	0.876228214858824
Xl.1258	2.546	965	64.9511020225483	463	35.4388769813923	1502	77.9472400977883	586	42.2424355627593	2693	1428	0.541936257265354	0.545623952140018	P49810	1437	16.0669841642454	414	5.26994329806265	489	8.21451674054963	398	4.13202431879317	1926	812	0.511266872275245	0.784073771782743	0.647670322028994
Xl.12580	1.274	385	51.7855879759577	262	40.076447996636	468	48.5361846680812	256	36.8790963418448	1022	647	0.759826850710364	0.773891917868001	Q9Y6E7	444	9.64897775796256	141	3.48855401421049	190	6.20365301239123	180	3.63222747819457	634	321	0.642933704274718	1.04118424521989	0.842058974747304
Xl.12586	0.965	181	32.1417021027602	89	17.9729784145338	235	32.1758299627493	122	23.2028990698682	452	270	0.721128222542534	0.559179422330293	NA	7	0.191431560458771	1	0.0311346152559672	7	0.287613390593138	8	0.203145724215774	14	9	1.50243455104197	6.52475460337797	4.01359457720997
Xl.12590	0.638	NA	0	NA	0	NA	0	NA	0	NA	NA	NA	NA	NA	0	0	0	0	0	0	0	0	0	0	NA	NA	NA
Xl.12593	1.157	15	2.22164933093996	51	8.59002003118564	16	1.82715686064418	40	6.34506924420784	82	66	3.4726461536372	3.86650580339395	NA	73	2.32366499073392	45	1.63076421275554	78	3.73027474295577	110	3.25121387072803	151	155	1.60534102714074	1.99367501769884	1.79950802241979
Xl.12599	0.925	490	90.7761913650301	224	47.1914851392119	546	77.9902152918826	283	56.1506045324383	1055	714	0.719969861889618	0.519866326506749	NA	271	8.06572378419123	156	5.28599388678771	370	16.5451740746718	664	18.3503491957591	641	820	2.05129440548166	3.47150405179726	2.76139922863946
Xl.126	1.973	80.4783788128609	6.9898803874488	73.4841651197648	7.2581182339949	124.196023111113	8.31705959692938	83.9563533480848	7.80973351413949	277.953300798428	153.962543932626	0.939001749731697	1.03837516977082	P29466	478	6.82573199387946	369	5.99895639920722	289	6.20032908725064	548	7.26614555314795	767	917	0.908375701362197	1.2112349331474	1.0598053172548
Xl.1260	2.623	1629.5	106.456867850427	1641.5	121.95509698174	1955.5	98.5028370145129	1953	136.651274405892	5149.5	3271	1.38728262604009	1.14558223855588	Q9H307	794	8.59254434702165	548	6.75164877807658	166	2.69901271332754	424	4.26058599743206	960	972	0.314111001855122	0.631043784633273	0.472577393244198
Xl.12603	0.667	1	0.256916369405051	6	1.75300347051447	5	0.990451877701141	NA	0	NA	7	0	6.82324553540108	NA	5	0.201625695433094	1	0.0459096390019213	0	0	4	0.149774564208604	5	5	0	3.262377301689	1.6311886508445
Xl.12604	1.675	159.5	16.3178706469913	92.5	10.7617842410016	207	16.3284418271426	106.5	11.6692926090435	435	252	0.714660512777512	0.65950910347398	Q9NPZ5	7530	61.9394815244859	4966	46.505820234325	2887	35.6791858451436	4612	35.2260613723744	10417	9578	0.576033007816491	0.75745489908325	0.666743953449871
Xl.12606	2.821	35.5	2.15646729987859	48	3.3158548453262	35	1.63928387698923	37.5	2.43970836434835	106.5	83.5	1.48827692298738	1.5376327967101	Q9H6Z9	36	0.363176028965928	49	0.562780134262024	26	0.394079265687344	83	0.777490276919423	62	132	1.08509162019698	1.38151691857238	1.23330426938468
Xl.12608	0.846	301	60.9696557167185	200	46.0698705608018	304	47.4780014982754	217	47.0759512433221	632	501	0.991531862288519	0.755619660620274	NA	36	1.16488911719093	40	1.47356766244577	91	4.42403996832889	125	3.75572944880157	127	165	3.79782067068944	2.54873226694454	3.17327646881699
Xl.1261	7.321	1880	44.0053067312058	3024	80.4949693588182	2274.5	41.0492043387363	6447	161.620705026434	10269.5	4904	3.93724330666063	1.82921050523518	Q14980	2365	9.3934737182324	1705	7.70987730392176	4009	23.9236091287634	9328	34.402168307134	6374	11033	2.54683302965212	4.46209024489077	3.50446163727144
Xl.12611	0.684	NA	0	1	0.284905778468117	NA	0	NA	0	NA	NA	NA	Inf	NA	0	0	0	0	0	0	0	0	0	0	NA	NA	NA
Xl.12612	0.805	2	0.425747126442656	1	0.242081431642474	3	0.492396076342853	4	0.911955914974965	12	3	1.85207794860651	0.568603794616756	NA	5	0.169263141547181	3	0.1156223125441	4	0.203445433662715	3	0.0943009020031655	9	6	1.20194764083358	0.815594325422247	1.00877098312792
Xl.12613	0.666	18.95	4.87587535818401	13.9345238095238	4.07732436308988	45.7178571428571	9.0698654895578	15.7928571428571	4.35207339942022	75.6773809523809	32.8845238095238	0.47983880294926	0.83622407538499	NA	55	2.21788264976403	35	1.60683736506725	36	2.18109176061513	59	2.20917482207691	91	94	0.983411706136565	1.37485900571179	1.17913535592418
Xl.12615	0.842	NA	0	7	1.62010554311798	NA	0	NA	0	NA	NA	NA	Inf	Q9HCE6	3	0.0975045768823897	0	0	0	0	1	0.0301790765464676	3	1	0	Inf	Inf
Xl.12616	0.738	18	4.17959069251632	26.5	6.99756387603399	30.5	5.46050346179219	9.5	2.36252806902813	50.5	44.5	0.432657553567913	1.67422228414934	NA	15	0.550370014692838	21	0.877224604057988	8	0.441010627163732	22	0.749528904866212	23	43	0.801298427222385	0.854432150442357	0.827865288832371
Xl.12617	0.904	NA	0	NA	0	1	0.146157389917403	NA	0	NA	NA	0	NA	NA	0	0	0	0	0	0	0	0	0	0	NA	NA	NA
Xl.12618	0.656	NA	0	1	0.297066390963707	NA	0	1	0.279773060805963	NA	NA	Inf	Inf	NA	0	0	3	0.1004302133031	1	0.0441784718033879	5	0.136517186784924	1	8	Inf	1.35932387570375	Inf
Xl.12619	0.684	NA	0	NA	0	NA	0	NA	0	NA	NA	NA	NA	NA	0	0	0	0	0	0	0	0	0	0	NA	NA	NA
Xl.1262	0.86	138	27.4978187654155	85	19.2609557676004	88	13.5198984682666	53	11.3106392768625	192	223	0.83659202792169	0.700453949890209	Q86SE8	568	18.0996756889913	548	19.8806701519668	62	2.9683131044072	181	5.35553955992325	630	729	0.163998137613737	0.269384257119392	0.216691197366564
Xl.12620	0.593	1	0.288976759516305	2	0.657253128068101	2	0.445619833002807	4	1.23798399924932	8	3	2.77811692290976	2.27441517846703	NA	0	0	0	0	0	0	0	0	0	0	NA	NA	NA
Xl.12622	0.816	NA	0	NA	0	2	0.323838922758167	7	1.57440918531983	9	NA	4.86170461509209	NA	NA	0	0	0	0	0	0	0	0	0	0	NA	NA	NA
Xl.12623	0.878	62	12.1008195220689	37	8.21229549142494	115	17.3058340043431	57	11.9148909904972	209	99	0.688489846112416	0.678656141961935	NA	121	3.78175001069573	87	3.09567031687902	36	1.69046237736375	115	3.33739404068772	157	202	0.447005320971165	1.07808445314435	0.762544887057758
Xl.12624	0.787	58	12.6290554851382	39.3333333333333	9.73965065299391	101	16.9564858056144	63	14.6918183697444	209.25	97.3333333333333	0.866442406650076	0.77120974442273	NA	77	2.66512510145198	15	0.591079826819306	92	4.78421032785591	32	1.02844021893417	169	47	1.79511660643976	1.7399345609008	1.76752558367028
Xl.12626	0.713	2	0.480682239532031	4	1.09327098161117	8.5	1.57513798615053	3.5	0.900924190197043	13	6	0.571965248834362	2.27441517846702	NA	5	0.189382274650981	1	0.0431218443855256	2	0.113813789116222	0	0	7	1	0.600973820416791	0	0.300486910208395
Xl.12627	0.65	NA	0	1	0.29980854226491	NA	0	NA	0	NA	NA	NA	Inf	NA	0	0	0	0	0	0	0	0	0	0	NA	NA	NA
Xl.12628	0.598	40	11.4624226349946	49	15.9680636641094	61	13.4777643973332	27	8.28652249664752	118	89	0.614829155070194	1.39307929681106	NA	3	0.133661289282546	1	0.050723871663217	4	0.267756452206552	2	0.0827402037839324	7	3	2.00324606805597	1.6311886508445	1.81721735945023
Xl.1263	0.946	NA	0	NA	0	NA	0	NA	0	NA	NA	NA	NA	Q9HD90	0	0	0	0	0	0	0	0	0	0	NA	NA	NA
Xl.12632	0.662	NA	0	NA	0	NA	0	NA	0	NA	NA	NA	NA	NA	0	0	0	0	0	0	0	0	0	0	NA	NA	NA
Xl.12633	0.877	6	1.17238233792362	4	0.888828061446713	13.5	2.03387090826908	7	1.46490067870123	26.5	10	0.720252535569197	0.758138392822342	NA	28	0.876049659815594	1	0.0356203922672324	6	0.282044416571896	4	0.116207159209877	34	5	0.321950260937566	3.26237730168899	1.79216378131328
Xl.12635	0.634	20	5.40577976003688	54.6666666666667	16.8031496348262	42.1666666666667	8.78757859169008	43.5	12.5924354308501	126	74.6666666666667	1.43298125865504	3.1083674105716	NA	65	2.73395186160426	78	3.73508176361973	121	7.64642511182971	310	12.1071354145241	186	388	2.7968397027089	3.24146462667818	3.01915216469354
Xl.12638	3.179	NA	0	NA	0	NA	0	NA	0	NA	NA	NA	NA	Q15027	0	0	0	0	1	0.0134368323331232	1	0.00830430965372598	1	1	Inf	Inf	Inf
Xl.12639	3.088	30	1.66479810615125	42.5	2.68206314121378	43	1.83984134095508	21.5	1.27782359119407	81.5	72.5	0.694529230727438	1.61104408474748	Q8N5D0	61	0.565201941553186	20	0.21097539541338	29	0.403708013669834	33	0.283916053249733	90	53	0.714272163610119	1.34573063694672	1.03000140027842
Xl.1264	1.195	401	57.5034732850718	267	43.5412322260044	414	45.7742929882239	248	38.0884683819251	930	668	0.832092991402924	0.757193083105607	Q86SE8	3415	79.7732465625847	3117	82.8955782048246	459	16.1092309179935	980	21.2566506008092	3874	4097	0.201937762497296	0.25642683314527	0.229182297821283
Xl.12641	0.611	NA	0	NA	0	NA	0	NA	0	NA	NA	NA	NA	NA	0	0	0	0	0	0	0	0	0	0	NA	NA	NA
Xl.12642	0.717	1	0.239000304592983	32.5	8.83327120689851	4	0.737106167282189	2	0.511941779326951	7	33.5	0.694529230727441	36.9592466500892	NA	2	0.0754604275829391	0	0	3	0.170061530455513	2	0.0700682806818887	5	2	2.25365182656296	Inf	Inf
Xl.12645	3.956	1051.5	45.5481355258891	595	29.310150081131	1242	41.4815066639997	630	29.2276568680203	2609.5	1646.5	0.704594871752475	0.643498350541076	O43150	1650	11.9466585802306	977	8.05350765143138	956	10.3995838940249	1214	8.16175199617815	2606	2191	0.870501473209772	1.01344064591874	0.941971059564257
Xl.12646	0.722	4.5	1.06805330023443	6.80952380952381	1.8379635934259	8.25396825396825	1.51047939700947	4.5	1.14389207132854	14.8968253968254	11.3095238095238	0.757303988120116	1.72085381227929	NA	15	0.562334580229639	5	0.213403500987192	4	0.225298907355385	11	0.382911505746869	19	16	0.400649213611193	1.79430751592895	1.09747836477007
Xl.12647	0.882	NA	0	1	0.220947338403846	NA	0	2	0.41617035802429	NA	NA	Inf	Inf	NA	6	0.209652272581443	0	0	3	0.157494409015415	1	0.032445205059492	9	1	0.751217275520987	Inf	Inf
Xl.12648	3.19	120.875274725275	6.49328404422619	214.998351648352	13.1341450025339	154.434798534798	6.39651896799516	81.86336996337	4.70986727967028	328.495329670329	335.873626373627	0.736317253686887	2.02272762335305	P38484	198	1.77186888613017	161	1.64028861912634	112	1.50584397907616	221	1.8363728562045	310	382	0.849861968266163	1.11954252123178	0.984702244748972
Xl.12649	2.885	66.3333333333333	3.94006706646339	91.5	6.18062844062584	75.6666666666667	3.46535709649572	61.3333333333333	3.90175939127937	185.333333333333	157.833333333333	1.12593284981365	1.56866071982211	Q8TEU8	78	0.766312780511328	71	0.794141366073114	63	0.929924260201943	115	1.04908700072556	141	186	1.21350482968775	1.32103306230364	1.26726894599569
Xl.1265	3.287	1392.33333333333	72.587380917581	1848.5	109.591560311788	2182.33333333333	87.7224174361089	1890.5	105.5569203753	5671.16666666666	3240.83333333333	1.20330610419145	1.50978805029793	P14859	1204	10.5458371208934	492	4.90622746243299	719	9.46191462890828	622	5.05879588345873	1923	1114	0.897217975248484	1.0310968910826	0.964157433165542
Xl.12650	0.666	8.5	2.18706810261552	3.2	0.936338990857378	3.78333333333333	0.750567208963224	1.66666666666667	0.459287106828608	5.45	11.7	0.611920027072635	0.428125210064382	NA	20	0.807613667106662	20	0.919457508385587	13	0.788701340280593	36	1.3498277873511	33	56	0.976582458177282	1.46806978576005	1.22232612196867
Xl.12651	6.273	1788	48.8438441713672	1963.5	60.9976322778812	2677	56.3848322747066	2156.5	63.0933966669866	6810	3751.5	1.11897817412307	1.24882947508949	O00443	7743	35.7587744590375	3640	19.1382733928803	8165	56.6532877454062	9261	39.7130689922726	15908	12901	1.58431849531935	2.0750601779493	1.82968933663433
Xl.12652	6.554	1800.5	47.0765142991915	1453.5	43.2181287028274	2607.5	52.5662612702936	1764	49.3971482446884	6201	3254	0.939712032984242	0.918040117162405	Q9UPQ3	8295	36.5408474653623	4357	21.8513256220145	7506	49.678256728499	9100	37.2225238330151	15801	13457	1.35952667150344	1.70344465488696	1.5314856631952
Xl.12653	0.96	78	13.923261494445	48	9.74377762360959	118	16.2405219763221	66	12.6177650423489	250	126	0.776931003864592	0.69982005491293	Q9P1A2	130	3.73274132720503	61	1.994079099724	53	2.28641981250031	49	1.30642000509381	183	110	0.612531009270957	0.655149540093285	0.633840274682121
Xl.12655	1.019	NA	0	NA	0	1	0.12966268938698	1	0.18010905582798	5	NA	1.38905846145488	NA	O14894	5	0.132174824688782	2	0.0601917178618517	8	0.317734437424546	0	0	13	2	2.40389528166715	0	1.20194764083358
Xl.12656	1.515	565	63.907734912304	382	49.1369379830873	716	62.4438394900976	452	54.7564817199325	1750	947	0.876891654437998	0.768873095729561	Q9BV79	2906	53.2126102392343	2260	47.1145878032085	1211	33.3164453253223	1950	33.1555138898075	4117	4210	0.626100564801042	0.703720767510347	0.664910666155694
Xl.1266	2.656	280	18.0653995294003	323	23.6990976839299	446	22.1868678827026	317	21.9048823571994	1079.5	603	0.987290431123762	1.31185018329437	Q8TF74	994	10.5581441519116	518	6.26410409897737	192	3.06406514003324	279	2.75174132084455	1186	797	0.290208685915552	0.439287291105807	0.36474798851068
Xl.12660	3.344	14	0.717429742076664	42	2.44759964229428	29	1.14583197789313	24	1.31720905183286	58	56	1.14956562327301	3.41162276770055	Q969F9	25	0.214238352206751	22	0.214638633790333	21	0.270378446111527	45	0.358073287641368	46	67	1.26204502287526	1.66826112018187	1.46515307152857
Xl.12662	1.332	4.5	0.578929791868814	17	2.48715044446491	11	1.09113294695094	7	0.964502924340077	24	21.5	0.883946293653108	4.29611755932661	Q96C00	9	0.183354680363966	3	0.0695822951099308	2	0.0612174237497954	3	0.0567509250415159	11	6	0.333874344675994	0.81559432542225	0.574734335049122
Xl.12664	1.952	84	7.37423685708309	31	3.09484740094157	132	8.93476896724583	58	5.4532814639064	228	115	0.610343869427145	0.419683753169511	P52739	45	0.646051383554717	32	0.523037140911213	25	0.539249955778376	50	0.666540818925411	70	82	0.834685861689985	1.27436613347227	1.05452599758113
Xl.12665	0.792	33	7.14013409971537	4	0.984219961980767	27	4.50430501654542	10	2.31731222081707	45	37	0.514466096835142	0.137843344149517	Q5TEU4	2	0.0553661494163774	1	0.0315168154432453	2	0.0831840158413178	1	0.0257049358308912	4	2	1.50243455104197	0.81559432542225	1.15901443823211
Xl.12667	2.232	NA	0	NA	0	1	0.0591963622246112	NA	0	NA	NA	0	NA	P35680	0	0	0	0	0	0	0	0	0	0	NA	NA	NA
Xl.12668	0.666	NA	0	NA	0	NA	0	NA	0	NA	NA	NA	NA	NA	0	0	0	0	0	0	0	0	0	0	NA	NA	NA
Xl.12669	2.393	296	21.1966204113573	133	10.8309437855418	431.5	23.8246928664525	170	13.0381494948103	791	429	0.547253623284659	0.510975031648843	Q6UUV7	769	9.07215019443957	365	4.90235503314078	464	8.22427142214152	470	5.14853831432977	1233	835	0.906540483333518	1.05021735054372	0.978378916938618
Xl.1267	1.418	476	57.5239012377634	385	52.9104990844809	645	60.0997538173761	472.5	61.1554710348493	1540.5	861	1.01756608222858	0.919800255997695	O43929	2010	39.1794654209464	1012	22.4579941788893	322	9.4300475511495	581	10.5157627746642	2332	1593	0.240688520117172	0.468241406195977	0.354464963156575
Xl.12670	3.462	329	16.2849505636489	810	45.59479997183	527	20.1128104609388	789	41.8272847787965	1643	1139	2.07963401534706	2.79981199780896	Q96JM2	334	9.66601147357808	177	5.83179312648394	735	31.9583052765683	1056	28.3770311544215	1069	1233	3.30625567370015	4.86591868726495	4.08608718048255
Xl.12671	4.033	NA	0	NA	0	NA	0	NA	0	NA	NA	NA	NA	P15144	0	0	0	0	0	0	0	0	0	0	NA	NA	NA
Xl.12672	0.421	NA	0	12	5.55464757640452	8	2.51071316836736	16	6.97505474161375	38	NA	2.77811692290976	Inf	NA	10	0.609488068939123	37	2.56740827341514	6	0.549429559933194	42	2.37693167543946	16	79	0.901460730625183	0.925809774803635	0.913635252714409
Xl.12673	0.533	NA	0	12	4.38744208192552	2	0.495783416455281	1	0.344336074838108	4	NA	0.694529230727439	Inf	NA	0	0	3	0.168851471607404	0	0	0	0	0	3	NA	0	NA
Xl.12674	3.287	1286	67.0438390184409	669	39.6628368128678	1538	61.8223971361244	630	35.176334216577	3073	1955	0.568990137006877	0.591595549920079	Q5UAW9	3842	33.5019384406793	2938	29.1670409264776	594	7.78206014707281	1028	8.32353652652331	4436	3966	0.232286861873746	0.285374733333585	0.258830797603666
Xl.12675	0.684	NA	0	NA	0	NA	0	NA	0	NA	NA	NA	NA	NA	0	0	0	0	0	0	0	0	0	0	NA	NA	NA
Xl.12677	4.631	888.244444444446	32.8681551975497	580.648892773892	24.434090643852	1262.82344877345	36.0294029790748	684.895670995671	27.1430954402789	3136.2518037518	1468.89333721834	0.75335956735234	0.743397081369311	Q9UMR5	3233	20.1273824554973	2932	20.7813407834979	1661	15.5362710427758	3342	19.3192489666812	4894	6274	0.771897243823299	0.929644009400119	0.850770626611709
Xl.12678	0.708	NA	0	NA	0	NA	0	NA	0	NA	NA	NA	NA	NA	0	0	0	0	0	0	0	0	0	0	NA	NA	NA
Xl.12680	0.971	70	12.3536820674787	257	51.5788022506213	115	15.6483236414142	202	38.1805230005353	453	327	2.43991138446858	4.17517643475733	NA	19	0.540262993407822	17	0.550336787996843	9	0.38449411007934	29	0.765687957616391	28	46	0.711679524177776	1.39130796689678	1.05149374553728
Xl.12681	1.531	256	28.6538105216533	258	32.8399036824464	553	47.7242541530952	400	47.9506539225896	1619	514	1.00474391425308	1.1460920235244	Q8N136	1591	28.9884116845937	1147	23.7928059446197	618	16.9175815337292	814	13.7714872682162	2209	1961	0.583598084565643	0.578808876106114	0.581203480335879
Xl.12682	0.876	1	0.195620112320969	2	0.444921352676237	4	0.603316349248093	4	0.838041679857132	10	3	1.38905846145488	2.27441517846703	Q9UL12	1	0.0312874878505569	0	0	3	0.141022208285948	2	0.0581035796049387	4	2	4.50730365312592	Inf	Inf
Xl.12686	1.781	20	1.92434832558303	58	6.3463122085273	24	1.78047767077371	22	2.26708860951806	62	78	1.27330358966698	3.29790200877719	O14828	14	0.219833564876061	15	0.26815458667164	6	0.141550947149366	9	0.131223215535203	20	24	0.64390052187513	0.48935659525335	0.56662855856424
Xl.12687	0.302	NA	0	NA	0	NA	0	NA	0	NA	NA	NA	NA	NA	0	0	0	0	0	0	0	0	0	0	NA	NA	NA
Xl.12688	0.46	NA	0	NA	0	NA	0	NA	0	NA	NA	NA	NA	NA	0	0	0	0	0	0	0	0	0	0	NA	NA	NA
Xl.1269	2.347	NA	0	NA	0	NA	0	NA	0	NA	NA	NA	NA	P51582	0	0	0	0	0	0	0	0	0	0	NA	NA	NA
Xl.12691	0.921	7	1.30243488463864	21	4.4434165058806	12	1.72151505518348	25	4.98184386234288	52	28	2.89387179469767	3.41162276770053	NA	8	0.23737956369208	5	0.16890843904047	15	0.668713609129217	23	0.63369951622775	23	28	2.81706478320369	3.75173389694234	3.28439934007302
Xl.12692	1.268	NA	0	NA	0	NA	0	NA	0	NA	NA	NA	NA	A2VCK2	0	0	0	0	0	0	0	0	0	0	NA	NA	NA
Xl.12693	0.972	24	4.23119057760911	28	5.61369904240882	23	3.12644490860354	16	3.02108852491707	55	52	0.966301538403397	1.3267421874391	NA	52	1.47718174227765	46	1.48770363130063	28	1.19504478572033	49	1.29249498565967	80	95	0.809003219791834	0.868785259688922	0.838894239740378
Xl.12694	2.267	1649.5	124.686205884222	1244.5	106.979543472273	1815.5	105.811761015051	1217.5	98.5660115591119	4398.5	2894	0.931522267596431	0.857990206002494	P55199	7349	90.5235496118811	3321	46.5725703311562	3956	73.212489223042	3768	43.096938615645	11305	7089	0.808767326700509	0.925371700750086	0.867069513725298
Xl.12695	0.838	9	1.84041642665695	11	2.55803231168748	14	2.20736029450436	9	1.97109803221767	36	20	0.892966153792424	1.38992038684096	NA	4	0.130439938224569	0	0	6	0.293966205036559	4	0.121119141467914	10	4	2.25365182656296	Inf	Inf
Xl.12696	0.637	NA	0	NA	0	NA	0	1	0.288117940170662	NA	NA	Inf	NA	NA	9	0.377464070162727	0	0	2	0.126025569064314	1	0.0389435293918652	11	1	0.333874344675994	Inf	Inf
Xl.12697	1.271	250	33.7063765525509	135	20.6988194994067	329	34.2010592286973	134	19.3494658828382	589	385	0.565756333844845	0.614092098186099	Q969M7	275	5.9410489549685	263	6.46865798585583	43	1.39570763793887	129	2.58775017597191	318	392	0.234926129799291	0.400044364940952	0.317485247370121
Xl.12698	3.328	1298.80182479481	66.877061523966	903.752112007594	52.9204303261388	1420.66758819807	56.4025012724395	802.486456122598	44.2551816128593	3213.55496585207	2202.5539368024	0.784631543184489	0.791309144274742	Q9NRG9	11258	96.9861188109347	13857	135.908167434992	10714	138.674158818923	15756	126.036550138014	21972	29613	1.42983511990262	0.927365533041273	1.17860032647195
Xl.12699	0.583	0.5	0.146966739616783	0.5	0.167131691657111	0.5	0.113315849472841	NA	0	NA	1	0	1.13720758923351	NA	3	0.136779359794581	0	0	0	0	0	0	3	0	0	NA	NA
Xl.127	1.76	216.5	21.0796231716597	500	55.3623728614181	364	27.3261171003755	278.5	29.0417154073899	857.5	716.5	1.06278236679996	2.62634547167093	P08670	846	13.5158878442028	457	8.31224662253915	332	7.96907404948698	409	6.06735943398896	1178	866	0.589607885278884	0.729930151198468	0.659769018238676
Xl.1270	2.669	112	7.19096307981826	44	3.21263555967645	102	5.04941199307002	25	1.71910011135923	154	156	0.340455505258549	0.446760124341738	Q96NN9	2408	25.2933836213759	3506	41.92666939653	2784	43.9354664651129	3659	35.687412202558	5192	7165	1.73703396598873	0.851186433747862	1.29411019986829
Xl.12701	0.807	10	2.12345995530569	9	2.17333329894638	1	0.163725254628665	4	0.909695801183206	6	19	5.55623384581951	1.02348683031016	NA	74	2.50220511255123	7	0.269474224775983	17	0.863645811528976	6	0.188384270207016	91	13	0.34515388334748	0.69908085036193	0.522117366854705
Xl.12707	2.411	491	34.8981087644322	240	19.3986447919229	577	31.6204329489991	201	15.3006041914687	1010	731	0.483883450177523	0.555865216733286	P51148	804	9.48124151136016	358	4.80640309914483	97	1.71860652841265	138	1.51109039911428	901	496	0.181263869964019	0.31439110868232	0.247827489323169
Xl.12708	0.772	20	4.43946161640334	8	2.0194357769139	52	8.89969764927109	30	7.13203864852507	100	28	0.801379881608585	0.454883035693405	NA	5	0.189872902305517	2	0.086467118016572	2	0.11410864349217	2	0.0705220907899321	7	4	0.600973820416787	0.81559432542225	0.708284072919519
Xl.1271	3.717	404	18.6254345522842	610	31.981191016421	455	16.1736501535717	649	32.0451175678703	1300	1014	1.98131635491037	1.71707086493179	P09874	108	0.838054161070661	46	0.406381722472804	73	0.851072884150973	192	1.38341270318249	181	238	1.01553446505615	3.40421979306678	2.20987712906146
Xl.12711	2.508	433	29.5854360303996	157	12.1991474234985	678.5	35.7446895172639	259	18.9531746902617	1346.5	590	0.530237496708644	0.412336239052338	Q9H967	1440	16.3309793450675	438	5.65525056434267	890	15.1647517931529	752	7.9189896857931	2330	1190	0.928588021130108	1.40028980072496	1.16443891092753
Xl.12712	1.551	43.5	4.80612508065948	46	5.77967467035514	92	7.8372777592847	63	7.45484271888385	212.5	89.5	0.951203076865843	1.20256434723544	Q9Y2P8	278	4.96645494225483	245	4.98305627716466	71	1.90570474317271	150	2.4882565854583	349	395	0.383715299007122	0.499343464544235	0.441529381775679
Xl.12714	0.985	112	19.4849547817613	52.5	10.3867680251676	51	6.84105614695629	30.5	5.68294355391443	98.5	164.5	0.830711432830861	0.533066057453212	Q9HBH1	14	0.392379795051248	31	0.989163990617878	4	0.168435703204504	48	1.24917141315092	18	79	0.429267014583421	1.26285572968606	0.846061372134743
Xl.12716	0.218	NA	0	NA	0	NA	0	NA	0	NA	NA	NA	NA	NA	0	0	0	0	0	0	0	0	0	0	NA	NA	NA
Xl.12719	2.242	76	5.80892265739556	41	3.56373668660119	56	3.30021039570857	23	1.8827903396255	106	117	0.570506153811826	0.613493567875975	Q8TD08	113	1.42178133094627	20	0.28649191033817	55	1.03971094478059	51	0.595835999695538	168	71	0.731273454046979	2.07976552982674	1.40551949193686
Xl.1272	3.691	NA	0	NA	0	1	0.0357968790260992	NA	0	NA	NA	0	NA	P16519	0	0	0	0	0	0	1	0.00720909084875895	0	1	NA	Inf	NA
Xl.12727	1.626	9	0.948504898855179	7	0.838947642869215	15	1.21887712624845	1	0.112872772379282	23	16	0.092603897430326	0.884494791626067	Q7L5A8	42	0.71753368116015	6	0.116700376064324	5	0.128338975489446	0	0	47	6	0.178861256076426	0	0.0894306280382129
Xl.1273	1.862	764	70.3122979873153	399	41.7590469583268	1134	80.4678851076084	572	56.3801316607643	2240.5	1163	0.700653827118335	0.593908151968811	O14896	1883	28.3672848028648	1029	17.6486230593393	394	8.91783090280742	492	6.88231824568221	2277	1521	0.314370267185628	0.389963467548831	0.35216686736723
Xl.12733	0.497	9	3.10315687231091	6	2.3526223638494	13	3.45601940907308	7	2.58494546322129	27	15	0.747954556168012	0.758138392822342	NA	5	0.2631631608256	0	0	0	0	7	0.342101776147929	5	7	0	Inf	Inf
Xl.12734	0.888	4	0.771906389158419	10	2.19454450982198	2	0.297581712804802	3	0.620037594218621	6	14	2.08358769218233	2.84301897308378	NA	2	0.0616537878359029	8	0.28076809719787	1	0.0463153905236359	16	0.457985733668371	3	24	0.751217275520986	1.6311886508445	1.19120296318274
Xl.12736	3.673	681	31.7719443849028	409	21.7000002616734	875	31.4757678803882	478	23.884530120012	1643	1090	0.758822793800493	0.682992516881802	Q6AI08	191	1.49357904458539	117	1.04161856064669	129	1.51558436757779	189	1.37233091797511	320	306	1.01473328316447	1.31749852568209	1.16611590442328
Xl.12738	1.955	54	4.73330628809776	33	3.2894594534948	96	6.48804241769407	42	3.94286822062706	175	87	0.607713076886511	0.694960193420481	Q96SZ6	210	3.03272856372122	13	0.213739900594659	54	1.17166530293143	5	0.0670480961697384	264	18	0.38634031312508	0.313690125162404	0.350015219143742
Xl.1274	1.374	NA	0	NA	0	1	0.0961617761901982	0.5	0.0667871644427627	1.5	NA	0.694529230727441	NA	Q03052	0	0	0	0	3	0.0910040008016069	0	0	3	0	Inf	NA	NA
Xl.12743	0.71	NA	0	NA	0	NA	0	NA	0	NA	NA	NA	NA	NA	0	0	0	0	0	0	0	0	0	0	NA	NA	NA
Xl.12745	4.975	2	0.0688897360374549	NA	0	NA	0	NA	0	NA	NA	NA	0	O95206	1	0.00578460460062586	0	0	1	0.00869098981609664	0	0	2	0	1.50243455104197	NA	NA
Xl.12747	0.75	3	0.685452873572676	5	1.29917034981461	11	1.93785211378487	5	1.22354085259141	28	8	0.631390209752219	1.89534598205585	NA	20	0.722968584857505	8	0.32923607945151	6	0.325863894362351	18	0.60417692578107	26	26	0.450730365312592	1.83508723220006	1.14290879875633
Xl.12748	0.709	22	5.31733540853275	14	3.84803629705315	20	3.72711651580627	3	0.776577409966341	29	36	0.208358769218232	0.723677556784962	Q96M91	6	0.228736354610964	5	0.217011102434309	6	0.343661402246901	10	0.353986047398099	12	15	1.50243455104197	1.6311886508445	1.56681160094324
Xl.12749	2.225	272	20.9486720912099	163	14.2762764282999	426	25.2969867356187	240	19.7966160419285	844	435	0.782568147298526	0.6814883714892	Q6DKJ4	956	12.1274147844522	457	6.6001612082905	377	7.18533882227071	623	7.33838656381708	1333	1080	0.592487265421365	1.11184959461282	0.852168430017094
Xl.1275	2.237	1104	84.5708507403033	1163.5	101.357937103887	1545	91.2539576887968	1095	89.8375436022081	4310	2267.5	0.984478327050547	1.19849730984891	P30153	6550	83.0546122662697	4389	63.3601271004531	3089	58.8485715841104	4167	49.0623283720397	9639	8556	0.708552721857809	0.774340750520509	0.741446736189159
Xl.12750	1.789	NA	0	1	0.108929878408156	NA	0	NA	0	NA	NA	NA	Inf	P05546	0	0	0	0	0	0	0	0	0	0	NA	NA	NA
Xl.12751	0.616	NA	0	1	0.316356416350961	1	0.214490715073591	NA	0	NA	NA	0	Inf	NA	0	0	0	0	0	0	0	0	0	0	NA	NA	NA
Xl.12755	0.924	84.5666666666667	15.683567282232	45.9666666666667	9.69456662551055	73.7	10.5386438006158	31.8	6.31633102474138	156.433333333333	130.533333333333	0.599349512540912	0.618135303726058	NA	83	2.47031392652351	114	3.86284168649871	26	1.16263385389586	76	2.10034117300858	109	190	0.470642148519173	0.543729550281501	0.507185849400337
Xl.12757	1.555	29	3.19584137196264	20	2.50643797391887	25	2.12421672806	13	1.53434383443939	49	49	0.722310399956539	0.784281096023113	Q15131	69	1.23343289756223	11	0.223865477499003	19	0.510288287421694	8	0.132787936804457	88	19	0.413713861881123	0.593159509397997	0.50343668563956
Xl.12758	0.674	14	3.5594733790866	11	3.18046153886366	20	3.92066114199799	5	1.36150688344742	29	25	0.347264615363721	0.893520248683473	NA	5	0.199702834577465	1	0.0454718086572163	19	1.14015366671877	8	0.296692392860096	24	9	5.70925129395949	6.52475460337801	6.11700294866875
Xl.1276	1.847	1549	143.715010985933	1754	185.063193847441	2046.5	146.397635632503	1929	191.679234270344	5881.5	3303	1.30930553244391	1.28770956198553	P67775	12922	194.569189609958	10787	184.915372156794	4818	108.995029027877	8985	125.621684899101	17740	19772	0.560186477861029	0.679346900335487	0.619766689098258
Xl.12760	0.861	13	2.58736566679582	9	2.03702668089399	91	13.9645662301571	61	13.0027860641248	224	22	0.931127100535691	0.787297561777046	NA	172	5.47493669049637	202	7.320319355036	124	5.93018036059635	269	7.95069573841673	296	471	1.08315049028607	1.08611323533953	1.0846318628128
Xl.12764	0.616	1	0.278187042846054	5.5	1.73996028993028	0.7	0.150143500551514	0.5	0.14897007133824	2.7	6.5	0.992184615324915	6.2546417407843	NA	3	0.130102260869697	2	0.0987464720544284	1	0.0651567106331032	0	0	4	2	0.500811517013993	0	0.250405758506996
Xl.12765	3.426	27	1.35049821851009	32.9166666666667	1.8723448926473	42.1666666666667	1.62618938328415	17.4166666666667	0.933012398539131	71.4166666666667	59.9166666666667	0.573741538427017	1.38641048687419	Q86V42	40	0.334948598868573	42	0.400401290284109	24	0.301943008657945	53	0.412093954121802	64	95	0.901460730625183	1.02920236303284	0.96533154682901
Xl.12766	0.581	NA	0	6	2.01248419076274	2	0.454823684975326	2	0.631776688085066	7	NA	1.38905846145488	Inf	NA	0	0	0	0	0	0	0	0	0	0	NA	NA	NA
Xl.12767	0.562	1	0.304916758706706	3	1.04026095625725	2	0.47020028642467	1	0.326567843218348	6	4	0.69452923072744	3.41162276770054	NA	1	0.0469813719807241	0	0	0	0	1	0.0436242420591567	1	1	0	Inf	Inf
Xl.12769	0.867	1.5	0.296476156389566	49	11.0137278790512	1.5	0.228592180770471	1	0.211685268614431	2.5	50.5	0.926038974303254	37.1487812482947	NA	9	0.284625010834678	4	0.144018587073988	1	0.0475144944854129	0	0	10	4	0.166937172337997	0	0.0834685861689985
Xl.12771	0.488	NA	0	1	0.39933514850859	NA	0	NA	0	NA	NA	NA	Inf	NA	0	0	0	0	0	0	0	0	0	0	NA	NA	NA
Xl.12772	0.82	NA	0	NA	0	NA	0	NA	0	NA	NA	NA	NA	NA	0	0	0	0	0	0	0	0	0	0	NA	NA	NA
Xl.12773	0.819	NA	0	NA	0	20	3.22652699597881	9	2.01682558119464	34	NA	0.625076307654698	NA	NA	2	0.0667039274538608	0	0	0	0	0	0	2	0	0	NA	NA
Xl.12775	2.756	1	0.0621782359917159	NA	0	1	0.0479413209308172	NA	0	NA	NA	0	0	Q8WZ42	3	0.0310664529664131	0	0	0	0	0	0	3	0	0	NA	NA
Xl.12776	0.661	NA	0	NA	0	NA	0	NA	0	NA	NA	NA	NA	NA	0	0	0	0	0	0	0	0	0	0	NA	NA	NA
Xl.12777	1.824	283	26.5876046081507	214	22.8636887220664	341	24.7012399372249	177	17.8097640549901	633	497	0.721006884684792	0.859937894332057	Q96E35	81	1.25046154049169	67	1.1775737789071	13	0.301525630881364	31	0.44437458577795	94	98	0.241131471154884	0.377364538628205	0.309248004891545
Xl.12778	0.944	1	0.181528833043611	16	3.30297546563037	NA	0	NA	0	NA	17	NA	18.1953214277362	Q96DM1	0	0	0	0	0	0	0	0	0	0	NA	NA	NA
Xl.12779	0.167	NA	0	NA	0	NA	0	NA	0	NA	NA	NA	NA	NA	0	0	0	0	0	0	0	0	0	0	NA	NA	NA
Xl.1278	0.6	1	0.285605363988615	NA	0	5	1.10105233737777	NA	0	NA	NA	0	0	NA	10	0.442177618642109	2	0.100682677388829	0	0	4	0.164232440693296	10	6	0	1.6311886508445	0.81559432542225
Xl.12780	0.766	42	9.39589448108759	42	10.6850825115301	120	20.6986340185899	82	19.6469353614548	289	84	0.949189948660837	1.13720758923351	Q6UB35	161	5.71420890396061	45	1.81832184013058	130	6.9321691651781	120	3.95470126560491	291	165	1.21314591077923	2.17491820112599	1.69403205595261
Xl.12785	0.694	122	30.1243698039865	76	21.3408385992602	198	37.6959705131063	113	29.8833104487384	403	198	0.792745485577787	0.708424399850385	NA	208	8.08727616992326	192	8.49900669820184	231	13.4941794504282	411	14.838259436949	439	603	1.66856914082065	1.745881602857	1.70722537183883
Xl.12786	1.038	NA	0	NA	0	NA	0	NA	0	NA	NA	NA	NA	P24043	0	0	0	0	0	0	0	0	0	0	NA	NA	NA
Xl.12787	0.197	NA	0	NA	0	NA	0	NA	0	NA	NA	NA	NA	NA	0	0	0	0	0	0	0	0	0	0	NA	NA	NA
Xl.1279	2.128	391.5	31.5266447372771	118	10.8060691690407	512	31.789781770907	118.5	10.2201309468103	757	509.5	0.321491069692194	0.342759886410101	Q969L2	14	0.18630470523087	17	0.257556617532794	7	0.139955313080274	12	0.148278858165667	21	29	0.751217275520983	0.575713641474528	0.663465458497755
Xl.12790	0.968	25	4.42570295436903	15	3.01976579244099	27	3.68534046808262	15	2.84397408918458	54	40	0.77169914525271	0.682324553540109	NA	2	0.0570357511983888	1	0.0324672252474677	3	0.128538724867639	5	0.132400423370203	5	6	2.25365182656295	4.07797162711124	3.1658117268371
Xl.12793	0.906	12	2.26971150189628	9	1.93584985899528	14	2.04168645341573	9	1.82315689955674	27	21	0.892966153792424	0.852905691925133	NA	10	0.303482154409646	8	0.276408344135791	1	0.0455962074409708	8	0.225437076976512	11	16	0.150243455104198	0.815594325422251	0.482918890263224
Xl.12799	0.415	NA	0	NA	0	NA	0	NA	0	NA	NA	NA	NA	NA	6	0.367987984719312	0	0	4	0.3685852417404	0	0	10	0	1.00162303402798	NA	NA
Xl.128	1.756	79.5	7.75818670971352	241	26.7454488301812	86	6.47087706249349	55.5	5.80067061379471	185.5	320.5	0.896427262915651	3.44738401264499	P08670	100	1.58724288662544	106	1.91547839781595	43	1.02543327811751	88	1.2969650135097	143	194	0.646046856948046	0.677097175822246	0.661572016385146
Xl.12803	3.484	516.5	25.404449569481	362	20.2482634887869	650.5	24.6693873294227	398.5	20.9922946221733	1373	878.5	0.850945114357834	0.797036103199482	P17980	1101	9.07686448360095	920	8.63504019967521	232	2.87363814454748	683	5.2284316568268	1333	1603	0.316589296858981	0.605490135068909	0.461039715963945
Xl.12806	0.954	35	6.28691052805127	27	5.51534582468467	62	8.58682326005304	46	8.84950931119575	131	62	1.03059176172459	0.877274425980139	Q9P2K8	4	0.115646454106398	4	0.131661962739238	16	0.695004913419767	17	0.456376686157332	20	21	6.00973820416788	3.46627588304456	4.73800704360622
Xl.12808	0.673	NA	0	NA	0	NA	0	NA	0	NA	NA	NA	NA	NA	0	0	0	0	0	0	0	0	0	0	NA	NA	NA
Xl.12810	0.491	NA	0	NA	0	NA	0	NA	0	NA	NA	NA	NA	NA	0	0	0	0	0	0	0	0	0	0	NA	NA	NA
Xl.12811	4.491	1357	51.7790887017436	589	25.5581608564064	1843	54.2214951980555	883	36.0850558730199	3447	1946	0.665512002965089	0.493600051627517	Q6P4F7	1052	6.73969136232569	645	4.70448391009308	887	8.53775034443537	1451	8.63165116743223	1939	2096	1.26678654636334	1.8347711103685	1.55077882836592
Xl.12812	1.327	NA	0	NA	0	NA	0	NA	0	NA	NA	NA	NA	NA	0	0	0	0	0	0	0	0	0	0	NA	NA	NA
Xl.12813	0.821	70	14.6107494366892	122	28.9583646791808	78	12.5528013128574	62	13.8598415701585	172	192	1.10412339243849	1.98199036980698	NA	134	4.45901747961433	20	0.75769143142785	200	9.99907750010846	189	5.83980546139467	334	209	2.24243962842086	7.70736637524026	4.97490300183056
Xl.12816	3.97	9	0.3884808477427	9	0.441783368324868	1	0.0332811789635598	1	0.0462295032465269	2	18	1.38905846145488	1.13720758923351	P23759	0	0	2	0.0164943452208534	1	0.010883601776125	3	0.0201790415455254	1	5	Inf	1.22339148813337	Inf
Xl.12819	2.067	46	3.81359847415857	19	1.79130890032494	203	12.9761175319412	85	7.54724038245791	378	65	0.581625464155985	0.46971617816167	Q9P2T1	296	4.02675050131214	141	2.18378624833872	50	1.02194747999948	88	1.11159832016353	346	229	0.25378962010844	0.509023408774169	0.381406514441305
Xl.1282	1.614	NA	0	1	0.120740738830354	NA	0	NA	0	NA	NA	NA	Inf	O15273	0	0	1	0.0196446777836355	0	0	0	0	0	1	NA	0	NA
Xl.12820	2.63	779	50.7573943453531	442.533333333333	32.7904668519749	1048.5	52.6746787410155	493	34.4033635167813	2044.5	1221.53333333333	0.653129061990707	0.64602344692615	P61964	1168	12.6586052877838	572	7.05776263257485	319	5.19432669418296	365	3.6731450541196	1487	937	0.410339573443826	0.520440434928533	0.465390004186179
Xl.12822	0.626	NA	0	4.47619047619048	1.39345062622745	2.56944444444444	0.54231811079576	5.59090909090909	1.63914672744057	11.4936868686869	NA	3.02248199868413	Inf	NA	5	0.213365182794555	1	0.04858268930771	1	0.0641134445239851	4	0.158495062852482	6	5	0.300486910208394	3.262377301689	1.7814321059487
Xl.12823	1.061	395	63.7968626440167	201	36.9179887341287	475	59.151727832736	176	30.4443718269682	841	596	0.514682714139071	0.578680317559332	Q9BRT6	32	0.825087102648284	22	0.645803664201169	14	0.54234222465408	45	1.0773691442578	46	67	0.657315116080863	1.66826112018187	1.16278811813137
Xl.12825	2.48	362.666666666667	25.0595674209365	220.333333333333	17.3135403473278	276.25	14.717695558094	116.333333333333	8.60918866037102	586.25	583	0.584954935804226	0.690895419561906	Q9UPY5	6358	71.1697286541997	8581	109.35551551137	6550	110.156885582762	8550	88.8675281534986	12908	17131	1.54780533333201	0.812647882806229	1.18022660806912
Xl.12828	0.627	NA	0	NA	0	NA	0	NA	0	NA	NA	NA	NA	NA	0	0	0	0	0	0	0	0	0	0	NA	NA	NA
Xl.12829	0.887	102.75	19.850699763132	131.2	28.8248844242971	138.759523809524	20.6694247608436	84.7333333333333	17.532361033187	298.692857142857	233.95	0.848226848886502	1.45208404581447	NA	200	6.19142051023692	121	4.26455460832314	143	6.65107592764606	230	6.61135292537505	343	351	1.07424070399501	1.55030326319932	1.31227198359716
Xl.12830	0.965	63	11.1874432733364	74	14.9438247491629	143	19.5793348283964	113	21.4912097942222	359	137	1.09764759541539	1.33576764449651	NA	229	6.54970744444639	102	3.32134962980339	388	16.6729983595467	454	12.0571446618447	617	556	2.54560963233312	3.63019435040882	3.08790199137097
Xl.12831	0.728	NA	0	1	0.267686198450813	0.5	0.090746071761904	0.125	0.0315128997061662	0.75	NA	0.347264615363721	Inf	NA	6	0.223221137938872	6	0.254134321480179	3	0.167687575081134	3	0.103635255247134	9	9	0.751217275520988	0.407797162711125	0.579507219116057
Xl.12833	0.716	2	0.478668207802148	2	0.544345118637407	2	0.369067822584727	1	0.256328390906022	4	4	0.694529230727441	1.13720758923351	P29279	0	0	0	0	0	0	1	0.0349891093122285	0	1	NA	Inf	NA
Xl.12834	0.718	3	0.716002305263937	22	5.97111720666883	7	1.28813922478736	NA	0	NA	25	0	8.33952232104577	NA	11	0.413966800097163	2	0.085690134927848	3	0.169624915486435	1	0.0349441938959099	14	3	0.409754877556901	0.407797162711125	0.408776020134013
Xl.12835	0.992	52	8.98274935125483	107	21.0198428573836	124	16.5157850606665	82	15.1709198456395	267	159	0.918570918058876	2.34002330861511	NA	205	5.71279192373976	83	2.63330183176324	356	14.9052788537263	407	10.5315223453231	561	490	2.6091058544924	3.99936012586573	3.30423299017907
Xl.12838	0.878	25.4833333333333	4.9736970562482	32.7761904761905	7.27480435874876	31.7928571428571	4.78436441946155	16.4166666666667	3.43162796071339	56.1428571428571	58.2595238095238	0.717258900002353	1.46265529976535	NA	31	0.968878101913781	25	0.889560435884776	34	1.59654780084354	27	0.783562079117987	65	52	1.64783144307829	0.880841871456029	1.26433665726716
Xl.12839	0.751	1	0.228180051122728	2	0.518976171696916	NA	0	NA	0	NA	3	NA	2.27441517846703	NA	0	0	0	0	0	0	0	0	0	0	NA	NA	NA
Xl.12840	0.722	NA	0	NA	0	NA	0	NA	0	NA	NA	NA	NA	NA	0	0	0	0	0	0	0	0	0	0	NA	NA	NA
Xl.12842	0.755	NA	0	6	1.54867988719623	NA	0	NA	0	NA	NA	NA	Inf	NA	0	0	0	0	0	0	0	0	0	0	NA	NA	NA
Xl.12843	0.827	48	9.94611182934959	27	6.36232154383214	83	13.2605577754324	31	6.87964324613067	146	75	0.51880496753134	0.639679268943852	NA	6	0.197860806182037	3	0.112630959126198	2	0.0990909705016372	7	0.214342732637116	8	10	0.500811517013991	1.90305342598525	1.20193247149962
Xl.12844	0.684	NA	0	NA	0	NA	0	NA	0	NA	NA	NA	NA	NA	0	0	0	0	0	0	0	0	0	0	NA	NA	NA
Xl.12846	0.745	2	0.460035485619246	3	0.784733768344397	NA	0	NA	0	NA	5	NA	1.70581138385027	NA	0	0	0	0	0	0	0	0	0	0	NA	NA	NA
Xl.12848	2.168	1135	89.712755016719	761	68.4041953096577	1424	86.7840513888898	720	60.951297084812	2833	1896	0.702332929949097	0.762480154543351	Q9Y5P4	809	23.2975916285081	433	14.1964058654753	431	18.6481322035544	547	14.626891251049	1240	980	0.800431757106413	1.0303235473579	0.915377652232156
Xl.12850	0.669	NA	0	3	0.873881401220591	2	0.39499635421624	3	0.823009542101847	8	NA	2.08358769218232	Inf	NA	0	0	5	0.228604846262992	0	0	6	0.223738578451346	0	11	NA	0.978713190506698	NA
Xl.12855	0.715	NA	0	NA	0	NA	0	NA	0	NA	NA	NA	NA	NA	0	0	0	0	0	0	0	0	0	0	NA	NA	NA
Xl.12858	2.547	12	0.807364986540254	5	0.382558995822913	10	0.518752573558431	4	0.288231060681134	17	17	0.555623384581953	0.473836495513964	Q9BRR3	1	0.0111342104504261	1	0.0126761517487265	2	0.0334568449585855	1	0.0103385974344526	3	2	3.00486910208394	0.815594325422245	1.91023171375309
Xl.12859	1.599	473	50.6909332707748	194	23.643437885932	490	40.4889790105146	215	24.6774186967311	891	667	0.609484835128162	0.46642340869197	Q7Z6J8	230	3.9827327269188	8	0.157714388916228	70	1.82115507806169	18	0.289419661434405	300	26	0.457262689447556	1.83508723220006	1.14617496082381
Xl.12860	0.28	1	0.612011494261318	2	1.39196823194423	1	0.471879573161901	1	0.655468313888256	3	3	1.38905846145488	2.27441517846703	NA	1	0.0862246356352113	1	0.0981656104541082	0	0	3	0.240189944513945	1	4	0	2.44678297626675	1.22339148813337
Xl.12861	0.498	NA	0	1	0.391316370426088	NA	0	NA	0	NA	NA	NA	Inf	NA	0	0	0	0	0	0	0	0	0	0	NA	NA	NA
Xl.12862	2.51	122.333333333333	8.3519656242089	123.5	9.58849829893055	198.166666666667	10.4314838975472	103.5	7.56791702648672	450.666666666667	245.833333333333	0.725488061028997	1.14805289321803	O43854	189	2.12535292900601	137	1.75395248751529	63	1.06440122456563	94	0.981520346076676	252	231	0.500811517013992	0.559604865618185	0.530208191316089
Xl.12866	1.629	1	0.10519534585216	NA	0	1	0.0811088277994673	NA	0	NA	NA	0	0	P35575	0	0	0	0	1	0.0256528458869993	0	0	1	0	Inf	NA	NA
Xl.1287	1.069	133	21.320213326746	127	23.1517260654522	195	24.1016133719736	89	15.2799535847478	392	260	0.633980528561461	1.08590499122298	Q5BJD5	3420	83.9715295784118	4557	127.38344516364	3458	127.56352431292	4568	104.143999615717	6878	9125	1.51912826827577	0.81756306309608	1.16834566568592
Xl.12870	0.826	2	0.414923046956826	3	0.707780456920794	1	0.159959177343017	2	0.44438529755136	4	5	2.77811692290977	1.70581138385027	NA	4	0.132353842510031	1	0.0376707760207639	0	0	2	0.0614481423135751	4	3	0	1.6311886508445	0.815594325422249
Xl.12871	3.336	312	16.0267758209439	133	7.76931908836976	404	16.0009044712453	156.75	8.62365236707301	729.75	445	0.538947806517456	0.484771183871978	Q9UKK9	512	4.37226465813504	147	1.42916318394883	79	1.01358257344895	75	0.594702746393397	591	222	0.231820956117804	0.416119553786861	0.323970254952333
Xl.12872	0.868	1	0.197423062664941	7	1.57157703606606	10.5	1.5983017800645	5	1.05720695788428	19.5	8	0.661456410216609	7.96045312463459	NA	0	0	0	0	1	0.0474632935215277	1	0.0293335420742605	1	1	Inf	Inf	Inf
Xl.12873	3.484	590.916666666667	29.0646905287495	391.533333333333	21.9001936408186	452.416666666667	17.1573281849136	318.5	16.7780322137069	1558.41666666667	982.45	0.977893063120386	0.753498256558276	P36383	1499	12.3268577273048	969	9.0719893464826	700	8.64857095977123	891	6.80347281823792	2199	1860	0.701603859726074	0.749942769815506	0.72577331477079
Xl.12874	1.171	14	2.04874898164335	13.5	2.24664385856071	19	2.14380813767832	12	1.88076305265973	44	27.5	0.877300080918874	1.09659303247518	Q9P2R3	20	0.476301805296049	10	0.271131661692906	11	0.393586758950248	26	0.574946956269503	31	36	0.826339003073085	2.12054524609785	1.47344212458547
Xl.12878	1.063	294	47.394907062645	222	40.6983750224145	366	45.4922094615537	212	36.6026332195738	760	516	0.804591239968403	0.858707771462042	Q13126	738	18.6996418094963	445	12.8370413670757	142	5.40581068893072	348	8.18763302647363	880	793	0.289086322829214	0.637813090442567	0.463449706635891
Xl.12879	0.37	2	0.926287666990103	NA	0	NA	0	NA	0	NA	NA	NA	0	NA	0	0	2	0.155238639787892	0	0	0	0	0	2	NA	0	NA
Xl.12881	1.978	NA	0	NA	0	NA	0	NA	0	NA	NA	NA	NA	Q8N8X9	0	0	0	0	0	0	0	0	0	0	NA	NA	NA
Xl.12885	1.064	18	2.89900181492203	38	6.95984115972113	30	3.72536505127817	14	2.41488326169358	55	56	0.648227282012278	2.40077157727075	NA	2	0.0521180019839499	0	0	2	0.0783038869119604	12	0.290362955145747	4	12	1.50243455104197	Inf	Inf
Xl.1289	1.657	228	23.5792479140872	95	11.172708198466	296.5	23.6423911671099	120	13.291330927366	593.5	323	0.562182176642785	0.473836495513963	P13385	338	5.72109418429473	243	4.68270365803604	142	3.61115644751319	222	3.48913337411712	480	465	0.631200314343078	0.745110865200573	0.688155589771825
Xl.12892	0.122	1	1.4046165442063	2	3.19468118806872	1	1.0830022990601	3	4.51306052185357	4	3	4.16717538436465	2.27441517846703	NA	3	0.483236968944591	0	0	0	0	0	0	3	0	0	NA	NA
Xl.12893	0.735	NA	0	4	1.06054722433846	NA	0	NA	0	NA	NA	NA	Inf	NA	0	0	0	0	0	0	0	0	0	0	NA	NA	NA
Xl.12897	0.824	60	12.4779042519298	89	21.0484516626518	101	16.1950902051196	165	36.7507719680066	356	149	2.26925392217877	1.68685792402971	NA	176	5.83674456607584	109	4.11540443826838	162	8.0717666231362	301	9.26886837162788	338	410	1.38292271175454	2.25223754084493	1.81758012629974
Xl.1290	0.965	434.5	77.1578428930901	421.833333333333	85.1865325228182	447.333333333333	61.2481756170349	315	59.9091246476106	1201.16666666667	856.333333333333	0.978137292157125	1.10405539253933	P08579	4547	130.050304584706	4665	151.902902186596	1093	46.9680082654241	2784	73.9363232127219	5640	7449	0.361152620252668	0.486734105460995	0.423943362856832
Xl.12901	2.815	NA	0	12	0.830730596684299	NA	0	NA	0	NA	NA	NA	Inf	O95302	0	0	1	0.0115449005722576	1	0.015235536626765	2	0.0188319107885948	1	3	Inf	1.6311886508445	Inf
Xl.12903	0.881	6	1.16705937611693	6.25	1.3824883120899	22	3.29940768521829	13	2.70817782355647	48	12.25	0.820807272677883	1.18459123878491	NA	35	1.09040718816048	20	0.709379544195469	29	1.35741993119166	102	2.95068624716387	64	122	1.24487434229192	4.15953105965346	2.70220270097269
Xl.12905	1.366	NA	0	NA	0	NA	0	NA	0	NA	NA	NA	NA	Q86Z23	0	0	0	0	0	0	0	0	0	0	NA	NA	NA
Xl.12908	0.954	10	1.79626015087179	10	2.04272067580914	19	2.63144583775819	6	1.15428382319945	28	20	0.438650040459438	1.13720758923352	NA	2	0.0578232270531989	2	0.0658309813696189	0	0	5	0.134228437105097	2	7	0	2.03898581355562	1.01949290677781
Xl.12910	0.81	NA	0	NA	0	NA	0	NA	0	NA	NA	NA	NA	NA	0	0	0	0	0	0	0	0	0	0	NA	NA	NA
Xl.12912	2.715	1179.62127659574	74.4544008996337	1256.66130757001	90.1998403621115	1736.80192028311	84.521980724416	1231.07702182285	83.2195043583882	4568.9897812668	2436.28258416575	0.984590087041683	1.21147761948556	P50995	7937	83.3993108360102	5264	62.9723594861451	2652	41.8673201795401	3111	30.3534661780383	10589	8375	0.502010385455878	0.482012527809388	0.492011456632633
Xl.12914	0.705	60	14.5841036930357	102	28.1947607832107	137	25.6756034418305	214	55.7101579690558	452	162	2.16977015146967	1.93325290169697	Q70Z35	159	6.09320758488826	107	4.66832014159537	304	17.5032217803206	355	12.6322118966593	463	462	2.87257926740101	2.70594378995231	2.78926152867666
Xl.12919	0.79	NA	0	NA	0	NA	0	NA	0	NA	NA	NA	NA	NA	0	0	0	0	0	0	0	0	0	0	NA	NA	NA
Xl.12922	0.586	16.45	4.81045212042258	12.8666666666667	4.27883750024266	30.1666666666667	6.80172263021762	16.75	5.24598360432751	69.4	29.3166666666667	0.771272792133787	0.889487597657823	NA	19	0.862246356352113	7	0.361662775357241	5	0.340912820340385	12	0.50566304108199	24	19	0.395377513432098	1.39816170072386	0.896769607077977
Xl.12926	0.832	142.5	29.3500704579646	77	18.0353576206235	213.5	33.9050010620414	87	19.1913559210552	391.5	219.5	0.566033190382083	0.614491118392846	NA	566	18.6020951587893	476	17.8106753317185	337	16.6406732766239	423	12.9088631614333	903	899	0.894559087811211	0.724782352213467	0.809670720012339
Xl.12927	0.607	10.5	2.96427313530193	9	2.88942334802261	11.5	2.50321618711915	7	2.11650394599832	27.5	19.5	0.845513846102968	0.974749362200155	NA	18	0.791146581840319	9	0.450354974497108	11	0.72639475302512	15	0.612178269375872	29	24	0.918154447858983	1.35932387570375	1.13873916178137
Xl.12928	0.681	2	0.50326936385659	1	0.286160870003218	5	0.970090165090545	3	0.808507171315911	8	3	0.833435076872929	0.568603794616756	NA	0	0	0	0	0	0	3	0.11020861151787	0	3	NA	Inf	NA
Xl.12929	0.66	NA	0	NA	0	NA	0	NA	0	NA	NA	NA	NA	NA	0	0	0	0	1	0.0611749116499691	0	0	1	0	Inf	NA	NA
Xl.12930	1.035	35	5.79489144324726	110	20.7114113738561	37	4.72335495454811	59	10.4621609134628	137	145	2.21498511421184	3.57408099473389	NA	68	1.82056034327496	33	1.00586132355716	59	2.37325136702346	73	1.81476846966092	127	106	1.30358291928642	1.80419350775226	1.55388821351934
Xl.12931	3.931	448	19.529565464294	324	16.0619890615594	639	21.4776629941815	395	18.4418202788199	1407	772	0.858651161619212	0.822444774356379	P11171	1586	11.5661125671471	838	6.95754868920013	1231	13.4876984312439	1681	11.3829320802239	2817	2519	1.16613930159689	1.63605496543532	1.40109713351611
Xl.12932	7.221	2153	51.0933401468623	2081	56.1606459901165	3131	57.2894868023231	2429	61.7362013075309	7268	4234	1.07761833371891	1.09917742368553	Q14669	1760	7.0680578033028	585	2.674676701277	2307	13.9197226365842	1604	5.98127799726599	4067	2189	1.96938438025786	2.23626204782443	2.10282321404114
Xl.12934	4.356	29	1.1408478726818	45	2.01317719496066	46	1.39527293441811	33	1.39038733249024	96	74	0.996498461478501	1.764632466052	Q5H9F3	5	0.178976655164663	0	0	5	0.268900710549315	3	0.0997125532780724	10	3	1.50243455104198	Inf	Inf
Xl.12935	0.92	7	1.30385057473063	7	1.48274876881016	8	1.14892417813332	4	0.797961425603095	18	14	0.694529230727444	1.13720758923352	Q8WTW3	10	0.299146695060937	6	0.20434474012896	4	0.179779332195828	13	0.361101889371305	14	19	0.600973820416791	1.76712103841487	1.18404742941583
Xl.12936	0.292	NA	0	NA	0	NA	0	NA	0	NA	NA	NA	NA	NA	0	0	0	0	0	0	0	0	0	0	NA	NA	NA
Xl.12937	0.556	16	4.9313156372135	13	4.55644277363038	22	5.22801829258509	11	3.63101152297811	42	29	0.694529230727441	0.923981166252228	NA	7	0.332062512640458	1	0.0540069701527456	2	0.142543483456239	16	0.70476445423725	9	17	0.429267014583421	13.049509206756	6.73938811066971
Xl.12938	0.769	12.2	2.71863623458604	9.5	2.40743530362266	58.3333333333333	10.0225830450512	24.2	5.77562196996986	108.233333333333	21.7	0.576260824580711	0.885530499812982	NA	118	4.17289792724328	48	1.93252444223287	25	1.32828517454698	24	0.788077984412462	143	72	0.318312404881774	0.407797162711124	0.363054783796449
Xl.12941	1.401	18	2.20166875879875	44	6.12028858585042	12.5	1.17885689226742	10.5	1.37550095848071	31	62	1.1668091076221	2.77984077368192	P13716	36	0.714065994705674	14	0.316149056672229	11	0.327811434551932	3	0.0552534378448859	47	17	0.459077223929492	0.174770212590482	0.316923718259987
Xl.12942	0.982	2	0.349008591432116	3	0.595342828326452	6.25	0.840925919585872	1	0.186895242249197	10.25	5	0.222249353832781	1.70581138385027	NA	4	0.112538871846341	2	0.0640620106610303	2	0.0845411446986137	2	0.052248612370276	6	4	0.751217275520986	0.81559432542225	0.783405800471618
Xl.12943	1.822	830.833333333333	78.1417529902989	499.5	53.4249936662238	1084.33333333333	78.632782733038	547.5	55.1499958941107	2290.66666666666	1330.33333333333	0.701361365797616	0.683693308913308	Q86XN8	2968	45.4602948339626	2384	41.572161551558	3302	75.9872946463441	4949	70.3862786547953	6270	7333	1.67150905914441	1.69311087102127	1.68230996508284
Xl.12945	0.82	4.61666666666667	0.964788851522517	5.41666666666667	1.28728769417606	5.25	0.845930454326823	3.25	0.727409958095504	10.75	10.0333333333333	0.859893333281593	1.33426883213318	NA	7	0.233198446377049	4	0.151710488883622	7	0.350365403086187	13	0.402136194981681	14	17	1.50243455104197	2.65068155762231	2.07655805433214
Xl.12948	0.93	96	17.6891064147787	53	11.1058110548668	114	16.1961247046536	63	12.4327538247192	235	149	0.767637570804016	0.627833356556001	Q8NBR6	244	7.2254502750476	155	5.22558350599142	109	4.84950208716119	202	5.55429137684099	353	357	0.671169533047439	1.06290357248577	0.867036552766604
Xl.1295	1.895	199.5	18.0406132292545	204.5	21.0301057944925	271.833333333333	18.9532069895846	232.25	22.4934588138012	725.583333333333	404	1.18678906562684	1.1657090325727	Q8NHQ8	2718	40.4066482166387	467	7.90402415208078	1898	42.3930969900516	878	12.1199293840945	4616	1345	1.04916143409774	1.53338718998016	1.29127431203895
Xl.12952	3.11	NA	0	NA	0	NA	0	NA	0	NA	NA	NA	NA	P35443	0	0	0	0	0	0	0	0	0	0	NA	NA	NA
Xl.12953	0.569	3	0.903496757784722	17	5.82229242887041	13	3.01870236609722	5	1.6127515631697	26	20	0.534253254405724	6.44417633898992	NA	12	0.550542274478344	1	0.052232093199369	2	0.137858955830916	4	0.170400795273326	14	5	0.250405758506995	3.262377301689	1.756391530098
Xl.12954	0.584	NA	0	NA	0	NA	0	NA	0	NA	NA	NA	NA	NA	1	0.0448262631742689	2	0.102068218820785	0	0	0	0	1	2	0	0	0
[truncated: 29,590 more rows]
